# Supplementary material for: Buffered EGFR signaling regulated by spitz-to-argos expression ratio is a critical factor for patterning the Drosophila eye
Source: PLoS Genet. 2023 Feb 2;19(2):e1010622. doi: 10.1371/journal.pgen.1010622 (PMC9928117; doi:10.1371/journal.pgen.1010622)
Supplement: S1 Data — (XLSX) [file pgen.1010622.s008.xlsx]

## Sheet: Figure 1
The data in the cells highlighted in blue were used to plot the graphs in the manuscript.
Figure 1C; Cantons Cell-type specific spitz and argos mRNA counts
non-photoreceptors counts
Tissue 1
Photoreceptor/ Non-photoreceptor	Area (in pixels)	Area (in um2)	* bin (1X1)	* # of stacks (*12)	* step size (*0.25)	Volume (in um3)	Spitz	Argos	Spitz (per 1000um3)	Argos (per 1000um3)	Spitz/Argos
Non-photoreceptor	1928	10.8994	10.8994	130.793	32.6983	33	6	30	181.818	909.091	0.2
Non-photoreceptor	1652	9.33914	9.33914	112.07	28.0174	28	7	26	250	928.571	0.269231
Non-photoreceptor	1036	5.85675	5.85675	70.281	17.5702	18	7	23	388.889	1277.78	0.304348
Average									273.569	1038.48	0.25786
Tissue 2
Photoreceptor/ Non-photoreceptor	Area (in pixels)	Area (in um2)	* bin (1X1)	* # of stacks (*12)	* step size (*0.25)	Volume (in um3)	Spitz	Argos	Spitz (per 1000um3)	Argos (per 1000um3)	Spitz/Argos
Non-photoreceptor	1408	7.95975	7.95975	95.517	23.8792	24	7	26	291.667	1083.33	0.269231
Non-photoreceptor	1904	10.7638	10.7638	129.165	32.2913	32	5	29	156.25	906.25	0.172414
Non-photoreceptor	1683	9.51439	9.51439	114.173	28.5432	29	6	28	206.897	965.517	0.214286
Average									218.271	985.034	0.218643
Tissue 3
Photoreceptor/ Non-photoreceptor	Area (in pixels)	Area (in um2)	* bin (1X1)	* # of stacks (*12)	* step size (*0.25)	Volume (in um3)	Spitz	Argos	Spitz (per 1000um3)	Argos (per 1000um3)	Spitz/Argos
Non-photoreceptor	1147	6.48426	6.48426	77.8111	19.4528	19	1	28	52.6316	1473.68	0.0357143
Non-photoreceptor	1329	7.51314	7.51314	90.1577	22.5394	23	1	30	43.4783	1304.35	0.0333333
Non-photoreceptor	1074	6.07157	6.07157	72.8588	18.2147	18	1	25	55.5556	1388.89	0.04
Average									50.5551	1388.97	0.0363492
Tissue 4
Photoreceptor/ Non-photoreceptor	Area (in pixels)	Area (in um2)	* bin (1X1)	* # of stacks (*12)	* step size (*0.25)	Volume (in um3)	Spitz	Argos	Spitz (per 1000um3)	Argos (per 1000um3)	Spitz/Argos
Non-photoreceptor	2097	11.8548	11.8548	142.258	35.5645	36	7	36	194.444	1000	0.194444
Non-photoreceptor	1972	11.1482	11.1482	133.778	33.4445	33	5	39	151.515	1181.82	0.128205
Non-photoreceptor	1269	7.17395	7.17395	86.0874	21.5218	22	7	33	318.182	1500	0.212121
Average									221.38	1227.27	0.178257
Tissue 5
Photoreceptor/ Non-photoreceptor	Area (in pixels)	Area (in um2)	* bin (1X1)	* # of stacks (*12)	* step size (*0.25)	Volume (in um3)	Spitz	Argos	Spitz (per 1000um3)	Argos (per 1000um3)	Spitz/Argos
Non-photoreceptor	1005	5.6815	5.6815	68.178	17.0445	17	4	24	235.294	1411.76	0.166667
Non-photoreceptor	980	5.54017	5.54017	66.482	16.6205	17	3	21	176.471	1235.29	0.142857
Non-photoreceptor	861	4.86743	4.86743	58.4092	14.6023	15	3	20	200	1333.33	0.15
Average									203.922	1326.8	0.153175
Tissue 6
Photoreceptor/ Non-photoreceptor	Area (in pixels)	Area (in um2)	* bin (1X1)	* # of stacks (*12)	* step size (*0.25)	Volume (in um3)	Spitz	Argos	Spitz (per 1000um3)	Argos (per 1000um3)	Spitz/Argos
Non-photoreceptor	1719	9.7179	9.7179	116.615	29.1537	29	2	27	68.9655	931.034	0.0740741
Non-photoreceptor	1375	7.77319	7.77319	93.2783	23.3196	23	1	21	43.4783	913.043	0.047619
Non-photoreceptor	1147	6.48426	6.48426	77.8111	19.4528	19	1	23	52.6316	1210.53	0.0434783
Average									55.0251	1018.2	0.0550571
Tissue 7
Photoreceptor/ Non-photoreceptor	Area (in pixels)	Area (in um2)	* bin (1X1)	* # of stacks (*12)	* step size (*0.25)	Volume (in um3)	Spitz	Argos	Spitz (per 1000um3)	Argos (per 1000um3)	Spitz/Argos
Non-photoreceptor	919	5.19532	5.19532	62.3438	15.586	16	2	13	125	812.5	0.153846
Non-photoreceptor	1021	5.77195	5.77195	69.2634	17.3158	17	3	18	176.471	1058.82	0.166667
Non-photoreceptor	837	4.73175	4.73175	56.7811	14.1953	14	2	15	142.857	1071.43	0.133333
Average									148.109	980.917	0.151282
Tissue 8
Photoreceptor/ Non-photoreceptor	Area (in pixels)	Area (in um2)	* bin (1X1)	* # of stacks (*12)	* step size (*0.25)	Volume (in um3)	Spitz	Argos	Spitz (per 1000um3)	Argos (per 1000um3)	Spitz/Argos
Non-photoreceptor	1266	7.15699	7.15699	85.8839	21.471	21	6	18	285.714	857.143	0.333333
Non-photoreceptor	1328	7.50749	7.50749	90.0899	22.5225	23	4	19	173.913	826.087	0.210526
Non-photoreceptor	1170	6.61428	6.61428	79.3714	19.8428	20	3	23	150	1150	0.130435
Average									203.209	944.41	0.224765
Tissue 9
Photoreceptor/ Non-photoreceptor	Area (in pixels)	Area (in um2)	* bin (1X1)	* # of stacks (*12)	* step size (*0.25)	Volume (in um3)	Spitz	Argos	Spitz (per 1000um3)	Argos (per 1000um3)	Spitz/Argos
Non-photoreceptor	1180	6.67081	6.67081	80.0497	20.0124	20	1	18	50	900	0.0555556
Non-photoreceptor	1257	7.10611	7.10611	85.2733	21.3183	21	1	19	47.619	904.762	0.0526316
Non-photoreceptor	1398	7.90322	7.90322	94.8386	23.7097	24	1	22	41.6667	916.667	0.0454545
Average									46.4286	907.143	0.0512139
photoreceptor counts
Tissue 1
Photoreceptor/ Non-photoreceptor	Area (in pixels)	Area (in um2)	* bin (1X1)	* # of stacks (*12)	* step size (*0.25)	Volume (in um3)	Spitz	Argos	Spitz (per 1000um3)	Argos (per 1000um3)	Spitz/Argos
Photoreceptor	3424	19.3567	19.3567	232.28	58.07	58	70	3	1206.9	51.7241	23.3333
Photoreceptor	3050	17.2424	17.2424	206.908	51.7271	52	74	3	1423.08	57.6923	24.6667
Photoreceptor	3708	20.9622	20.9622	251.546	62.8865	63	74	2	1174.6	31.746	37
Average									1268.19	47.0542	28.3333
Tissue 2
Photoreceptor/ Non-photoreceptor	Area (in pixels)	Area (in um2)	* bin (1X1)	* # of stacks (*12)	* step size (*0.25)	Volume (in um3)	Spitz	Argos	Spitz (per 1000um3)	Argos (per 1000um3)	Spitz/Argos
Photoreceptor	2226	12.5841	12.5841	151.009	37.7523	38	33	1	868.421	26.3158	33
Photoreceptor	1419	8.02193	8.02193	96.2632	24.0658	24	35	1	1458.33	41.6667	35
Photoreceptor	2097	11.8548	11.8548	142.258	35.5645	36	29	2	805.556	55.5556	14.5
Average									1044.1	41.1793	27.5
Tissue 3
Photoreceptor/ Non-photoreceptor	Area (in pixels)	Area (in um2)	* bin (1X1)	* # of stacks (*12)	* step size (*0.25)	Volume (in um3)	Spitz	Argos	Spitz (per 1000um3)	Argos (per 1000um3)	Spitz/Argos
Photoreceptor	1365	7.71666	7.71666	92.5999	23.15	23	26	1	1130.43	43.4783	26
Photoreceptor	1588	8.97733	8.97733	107.728	26.932	27	29	1	1074.07	37.037	29
Photoreceptor	1547	8.74555	8.74555	104.947	26.2366	26	27	1	1038.46	38.4615	27
Average									1080.99	39.6589	27.3333
Tissue 4
Photoreceptor/ Non-photoreceptor	Area (in pixels)	Area (in um2)	* bin (1X1)	* # of stacks (*12)	* step size (*0.25)	Volume (in um3)	Spitz	Argos	Spitz (per 1000um3)	Argos (per 1000um3)	Spitz/Argos
Photoreceptor	5626	31.8051	31.8051	381.661	95.4152	95	131	12	1378.95	126.316	10.9167
Photoreceptor	4579	25.8861	25.8861	310.634	77.6584	78	94	11	1205.13	141.026	8.54545
Photoreceptor	3393	19.1814	19.1814	230.177	57.5442	58	59	10	1017.24	172.414	5.9
Average									1200.44	146.585	8.45404
Tissue 5
Photoreceptor/ Non-photoreceptor	Area (in pixels)	Area (in um2)	* bin (1X1)	* # of stacks (*12)	* step size (*0.25)	Volume (in um3)	Spitz	Argos	Spitz (per 1000um3)	Argos (per 1000um3)	Spitz/Argos
Photoreceptor	1844	10.4246	10.4246	125.095	31.2737	31	47	2	1516.13	64.5161	23.5
Photoreceptor	2182	12.3353	12.3353	148.024	37.006	37	44	2	1189.19	54.0541	22
Photoreceptor	2073	11.7191	11.7191	140.63	35.1574	35	47	2	1342.86	57.1429	23.5
Average									1349.39	58.571	23
Tissue 6
Photoreceptor/ Non-photoreceptor	Area (in pixels)	Area (in um2)	* bin (1X1)	* # of stacks (*12)	* step size (*0.25)	Volume (in um3)	Spitz	Argos	Spitz (per 1000um3)	Argos (per 1000um3)	Spitz/Argos
Photoreceptor	2922	16.5187	16.5187	198.225	49.5562	50	68	2	1360	40	34
Photoreceptor	2761	15.6086	15.6086	187.303	46.8257	47	71	2	1510.64	42.5532	35.5
Photoreceptor	2634	14.8906	14.8906	178.687	44.6718	45	78	2	1733.33	44.4444	39
Average									1534.66	42.3325	36.1667
Tissue 7
Photoreceptor/ Non-photoreceptor	Area (in pixels)	Area (in um2)	* bin (1X1)	* # of stacks (*12)	* step size (*0.25)	Volume (in um3)	Spitz	Argos	Spitz (per 1000um3)	Argos (per 1000um3)	Spitz/Argos
Photoreceptor	2812	15.8969	15.8969	190.763	47.6907	48	61	2	1270.83	41.6667	30.5
Photoreceptor	1816	10.2663	10.2663	123.195	30.7988	31	50	1	1612.9	32.2581	50
Photoreceptor	2072	11.7135	11.7135	140.562	35.1405	35	48	2	1371.43	57.1429	24
Average									1418.39	43.6892	34.8333
Tissue 8
Photoreceptor/ Non-photoreceptor	Area (in pixels)	Area (in um2)	* bin (1X1)	* # of stacks (*12)	* step size (*0.25)	Volume (in um3)	Spitz	Argos	Spitz (per 1000um3)	Argos (per 1000um3)	Spitz/Argos
Photoreceptor	2108	11.917	11.917	143.004	35.751	36	52	2	1444.44	55.5556	26
Photoreceptor	2793	15.7895	15.7895	189.474	47.3684	47	43	1	914.894	21.2766	43
Photoreceptor	1885	10.6563	10.6563	127.876	31.969	32	51	2	1593.75	62.5	25.5
Average									1317.7	46.4441	31.5
Tissue 9
Photoreceptor/ Non-photoreceptor	Area (in pixels)	Area (in um2)	* bin (1X1)	* # of stacks (*12)	* step size (*0.25)	Volume (in um3)	Spitz	Argos	Spitz (per 1000um3)	Argos (per 1000um3)	Spitz/Argos
Photoreceptor	2245	12.6915	12.6915	152.298	38.0745	38	44	2	1157.89	52.6316	22
Photoreceptor	2169	12.2619	12.2619	147.142	36.7856	37	39	1	1054.05	27.027	39
Photoreceptor	2987	16.8862	16.8862	202.634	50.6586	51	46	1	901.961	19.6078	46
Average									1037.97	33.0888	35.6667
Figure 1D; CantonS Fullfield spitz and argos mRNA counts from morphogenetic furrow to posterior end
Tissue 1
Area (in pixels)	Area (in um2)	* bin (1X1)	* # of stacks (*57)	* step size (*0.25)	Volume (in um3)	Argos	Spitz	Argos/1000um3	Spitz/1000um3	Spitz/Argos
21367	120.793	120.793	6885.18	1721.29	1721	298	546	173.155	317.257	1.83221
18898	106.835	106.835	6089.58	1522.4	1522	283	589	185.94	386.991	2.08127
15154	85.6691	85.6691	4883.14	1220.78	1221	208	461	170.352	377.559	2.21635
16531	93.4536	93.4536	5326.85	1331.71	1332	229	544	171.922	408.408	2.37555
22545	127.452	127.452	7264.77	1816.19	1816	317	740	174.559	407.489	2.33438
21428	121.137	121.137	6904.83	1726.21	1726	275	642	159.328	371.958	2.33455
17898	101.182	101.182	5767.35	1441.84	1442	231	552	160.194	382.802	2.38961
21039	118.938	118.938	6779.48	1694.87	1695	190	459	112.094	270.796	2.41579	2.24746
Tissue 2
Area (in pixels)	Area (in um2)	* bin (1X1)	* # of stacks (*65)	* step size (*0.25)	Volume (in um3)	Argos	Spitz	Argos/1000um3	Spitz/1000um3	Spitz/Argos
9977	56.4023	56.4023	3666.15	916.537	917	154	297	167.939	323.882	1.92857
9235	52.2076	52.2076	3393.49	848.373	848	141	285	166.274	336.085	2.02128
9935	56.1648	56.1648	3650.72	912.679	913	120	281	131.435	307.777	2.34167
8652	48.9118	48.9118	3179.26	794.816	795	143	356	179.874	447.799	2.48951
7016	39.6631	39.6631	2578.1	644.525	645	119	291	184.496	451.163	2.44538
8836	49.9519	49.9519	3246.88	811.719	812	117	284	144.089	349.754	2.42735
8137	46.0003	46.0003	2990.02	747.506	748	122	299	163.102	399.733	2.45082
10251	57.9513	57.9513	3766.83	941.708	942	109	274	115.711	290.87	2.51376	2.32729
Tissue 3
Area (in pixels)	Area (in um2)	* bin (1X1)	* # of stacks (*65)	* step size (*0.25)	Volume (in um3)	Argos	Spitz	Argos/1000um3	Spitz/1000um3	Spitz/Argos
9977	56.4023	56.4023	3666.15	916.537	917	202	325	220.284	354.417	1.60891
9235	52.2076	52.2076	3393.49	848.373	848	165	320	194.575	377.358	1.93939
9935	56.1648	56.1648	3650.72	912.679	913	194	421	212.486	461.117	2.1701
8652	48.9118	48.9118	3179.26	794.816	795	168	379	211.321	476.73	2.25595
7016	39.6631	39.6631	2578.1	644.525	645	163	403	252.713	624.806	2.47239
8836	49.9519	49.9519	3246.88	811.719	812	124	301	152.709	370.69	2.42742
8137	46.0003	46.0003	2990.02	747.506	748	128	325	171.123	434.492	2.53906
10251	57.9513	57.9513	3766.83	941.708	942	138	352	146.497	373.673	2.55072
9128	51.6027	51.6027	3354.17	838.544	839	115	289	137.068	344.458	2.51304	2.27522
Tissue 4
Area (in pixels)	Area (in um2)	* bin (1X1)	* # of stacks (*113)	* step size (*0.25)	Volume (in um3)	Argos	Spitz	Argos/1000um3	Spitz/1000um3	Spitz/Argos
8738	49.3979	49.3979	5581.97	1395.49	1395	198	382	141.935	273.835	1.92929
11021	62.3043	62.3043	7040.38	1760.1	1760	137	303	77.8409	172.159	2.21168
10693	60.45	60.45	6830.85	1707.71	1708	183	422	107.143	247.073	2.30601
11063	62.5417	62.5417	7067.21	1766.8	1767	176	412	99.6038	233.164	2.34091
12440	70.3262	70.3262	7946.86	1986.71	1987	170	422	85.5561	212.38	2.48235
12693	71.7565	71.7565	8108.48	2027.12	2027	163	417	80.4144	205.723	2.55828
12039	68.0592	68.0592	7690.69	1922.67	1923	121	301	62.9225	156.526	2.4876	2.33088
Tissue 5
Area (in pixels)	Area (in um2)	* bin (1X1)	* # of stacks (*113)	* step size (*0.25)	Volume (in um3)	Argos	Spitz	Argos/1000um3	Spitz/1000um3	Spitz/Argos
8738	49.3979	49.3979	5581.97	1395.49	1395	246	385	176.344	275.986	1.56504
11021	62.3043	62.3043	7040.38	1760.1	1760	197	390	111.932	221.591	1.9797
10693	60.45	60.45	6830.85	1707.71	1708	245	580	143.443	339.578	2.36735
11063	62.5417	62.5417	7067.21	1766.8	1767	221	499	125.071	282.4	2.25792
12440	70.3262	70.3262	7946.86	1986.71	1987	136	353	68.4449	177.655	2.59559
12693	71.7565	71.7565	8108.48	2027.12	2027	183	453	90.2812	223.483	2.47541
12039	68.0592	68.0592	7690.69	1922.67	1923	143	369	74.363	191.888	2.58042
10083	57.0015	57.0015	6441.17	1610.29	1610	119	269	73.913	167.081	2.2605	2.26024
Tissue 6
Area (in pixels)	Area (in um2)	* bin (1X1)	* # of stacks (*113)	* step size (*0.25)	Volume (in um3)	Argos	Spitz	Argos/1000um3	Spitz/1000um3	Spitz/Argos
8738	49.3979	49.3979	5581.97	1395.49	1395	151	299	108.244	214.337	1.98013
11021	62.3043	62.3043	7040.38	1760.1	1760	120	249	68.1818	141.477	2.075
10693	60.45	60.45	6830.85	1707.71	1708	112	247	65.5738	144.614	2.20536
11063	62.5417	62.5417	7067.21	1766.8	1767	122	251	69.0436	142.049	2.05738
12440	70.3262	70.3262	7946.86	1986.71	1987	127	288	63.9155	144.942	2.26772
12693	71.7565	71.7565	8108.48	2027.12	2027	94	198	46.374	97.6813	2.10638
12039	68.0592	68.0592	7690.69	1922.67	1923	83	188	43.1617	97.7639	2.26506	2.13672
Tissue 7
Area (in pixels)	Area (in um2)	* bin (1X1)	* # of stacks (*161)	* step size (*0.25)	Volume (in um3)	Argos	Spitz	Argos/1000um3	Spitz/1000um3	Spitz/Argos
8923	50.4438	50.4438	8121.45	2030.36	2030	156	281	76.8473	138.424	1.80128
8615	48.7026	48.7026	7841.12	1960.28	1960	131	239	66.8367	121.939	1.82443
7120	40.251	40.251	6480.41	1620.1	1620	81	179	50	110.494	2.20988
7087	40.0644	40.0644	6450.38	1612.59	1613	69	157	42.7774	97.3342	2.27536
7474	42.2522	42.2522	6802.61	1700.65	1701	86	204	50.5585	119.929	2.37209
7100	40.1379	40.1379	6462.21	1615.55	1616	114	275	70.5446	170.173	2.41228
8311	46.984	46.984	7564.42	1891.11	1891	146	327	77.2078	172.924	2.23973	2.16215
Tissue 8
Area (in pixels)	Area (in um2)	* bin (1X1)	* # of stacks (*121)	* step size (*0.25)	Volume (in um3)	Argos	Spitz	Argos/1000um3	Spitz/1000um3	Spitz/Argos
12222	69.0938	69.0938	8360.35	2090.09	2090	252	361	120.574	172.727	1.43254
11787	66.6346	66.6346	8062.79	2015.7	2016	192	351	95.2381	174.107	1.82812
12754	72.1013	72.1013	8724.26	2181.06	2181	171	350	78.4044	160.477	2.04678
10998	62.1742	62.1742	7523.08	1880.77	1881	165	352	87.7193	187.135	2.13333
9599	54.2654	54.2654	6566.11	1641.53	1642	136	328	82.8258	199.756	2.41176
12162	68.7546	68.7546	8319.31	2079.83	2080	116	269	55.7692	129.327	2.31897
11916	67.3639	67.3639	8151.03	2037.76	2038	96	231	47.105	113.346	2.40625	2.08254

## Sheet: Figure 2
The data in the cells highlighted in blue were used to plot the graphs in the manuscript.
Figure 2B, 2C and 2D, CantonS vs dsRNA crosses, cell-type specific spitz and argos mRNA counts along with spitz/argos ratio
photoreceptor counts
CantonS
Tissue 1
Photoreceptor/ Non-photoreceptor	Area (in pixels)	Area (in um2)	* bin (1X1)	* # of stacks (*12)	* step size (*0.25)	Volume (in um3)	Spitz	Argos	Spitz (per 1000um3)	Argos (per 1000um3)	Spitz/Argos
Photoreceptor	3424	19.3567	19.3567	232.28	58.07	58	70	3	1206.9	51.7241	23.3333
Photoreceptor	3050	17.2424	17.2424	206.908	51.7271	52	74	3	1423.08	57.6923	24.6667
Photoreceptor	3708	20.9622	20.9622	251.546	62.8865	63	74	2	1174.6	31.746	37
Average									1268.19	47.0542	28.3333
Tissue 2
Photoreceptor/ Non-photoreceptor	Area (in pixels)	Area (in um2)	* bin (1X1)	* # of stacks (*12)	* step size (*0.25)	Volume (in um3)	Spitz	Argos	Spitz (per 1000um3)	Argos (per 1000um3)	Spitz/Argos
Photoreceptor	2226	12.5841	12.5841	151.009	37.7523	38	33	1	868.421	26.3158	33
Photoreceptor	1419	8.02193	8.02193	96.2632	24.0658	24	35	1	1458.33	41.6667	35
Photoreceptor	2097	11.8548	11.8548	142.258	35.5645	36	29	2	805.556	55.5556	14.5
Average									1044.1	41.1793	27.5
Tissue 3
Photoreceptor/ Non-photoreceptor	Area (in pixels)	Area (in um2)	* bin (1X1)	* # of stacks (*12)	* step size (*0.25)	Volume (in um3)	Spitz	Argos	Spitz (per 1000um3)	Argos (per 1000um3)	Spitz/Argos
Photoreceptor	1365	7.71666	7.71666	92.5999	23.15	23	26	1	1130.43	43.4783	26
Photoreceptor	1588	8.97733	8.97733	107.728	26.932	27	29	1	1074.07	37.037	29
Photoreceptor	1547	8.74555	8.74555	104.947	26.2366	26	27	1	1038.46	38.4615	27
Average									1080.99	39.6589	27.3333
Tissue 4
Photoreceptor/ Non-photoreceptor	Area (in pixels)	Area (in um2)	* bin (1X1)	* # of stacks (*12)	* step size (*0.25)	Volume (in um3)	Spitz	Argos	Spitz (per 1000um3)	Argos (per 1000um3)	Spitz/Argos
Photoreceptor	5626	31.8051	31.8051	381.661	95.4152	95	131	12	1378.95	126.316	10.9167
Photoreceptor	4579	25.8861	25.8861	310.634	77.6584	78	94	11	1205.13	141.026	8.54545
Photoreceptor	3393	19.1814	19.1814	230.177	57.5442	58	59	10	1017.24	172.414	5.9
Average									1200.44	146.585	8.45404
Tissue 5
Photoreceptor/ Non-photoreceptor	Area (in pixels)	Area (in um2)	* bin (1X1)	* # of stacks (*12)	* step size (*0.25)	Volume (in um3)	Spitz	Argos	Spitz (per 1000um3)	Argos (per 1000um3)	Spitz/Argos
Photoreceptor	1844	10.4246	10.4246	125.095	31.2737	31	47	2	1516.13	64.5161	23.5
Photoreceptor	2182	12.3353	12.3353	148.024	37.006	37	44	2	1189.19	54.0541	22
Photoreceptor	2073	11.7191	11.7191	140.63	35.1574	35	47	2	1342.86	57.1429	23.5
Average									1349.39	58.571	23
Tissue 6
Photoreceptor/ Non-photoreceptor	Area (in pixels)	Area (in um2)	* bin (1X1)	* # of stacks (*12)	* step size (*0.25)	Volume (in um3)	Spitz	Argos	Spitz (per 1000um3)	Argos (per 1000um3)	Spitz/Argos
Photoreceptor	2922	16.5187	16.5187	198.225	49.5562	50	68	2	1360	40	34
Photoreceptor	2761	15.6086	15.6086	187.303	46.8257	47	71	2	1510.64	42.5532	35.5
Photoreceptor	2634	14.8906	14.8906	178.687	44.6718	45	78	2	1733.33	44.4444	39
Average									1534.66	42.3325	36.1667
Tissue 7
Photoreceptor/ Non-photoreceptor	Area (in pixels)	Area (in um2)	* bin (1X1)	* # of stacks (*12)	* step size (*0.25)	Volume (in um3)	Spitz	Argos	Spitz (per 1000um3)	Argos (per 1000um3)	Spitz/Argos
Photoreceptor	2812	15.8969	15.8969	190.763	47.6907	48	61	2	1270.83	41.6667	30.5
Photoreceptor	1816	10.2663	10.2663	123.195	30.7988	31	50	1	1612.9	32.2581	50
Photoreceptor	2072	11.7135	11.7135	140.562	35.1405	35	48	2	1371.43	57.1429	24
Average									1418.39	43.6892	34.8333
Tissue 8
Photoreceptor/ Non-photoreceptor	Area (in pixels)	Area (in um2)	* bin (1X1)	* # of stacks (*12)	* step size (*0.25)	Volume (in um3)	Spitz	Argos	Spitz (per 1000um3)	Argos (per 1000um3)	Spitz/Argos
Photoreceptor	2108	11.917	11.917	143.004	35.751	36	52	2	1444.44	55.5556	26
Photoreceptor	2793	15.7895	15.7895	189.474	47.3684	47	43	1	914.894	21.2766	43
Photoreceptor	1885	10.6563	10.6563	127.876	31.969	32	51	2	1593.75	62.5	25.5
Average									1317.7	46.4441	31.5
Tissue 9
Photoreceptor/ Non-photoreceptor	Area (in pixels)	Area (in um2)	* bin (1X1)	* # of stacks (*12)	* step size (*0.25)	Volume (in um3)	Spitz	Argos	Spitz (per 1000um3)	Argos (per 1000um3)	Spitz/Argos
Photoreceptor	2245	12.6915	12.6915	152.298	38.0745	38	44	2	1157.89	52.6316	22
Photoreceptor	2169	12.2619	12.2619	147.142	36.7856	37	39	1	1054.05	27.027	39
Photoreceptor	2987	16.8862	16.8862	202.634	50.6586	51	46	1	901.961	19.6078	46
Average									1037.97	33.0888	35.6667
GMRGal4xargosdsRNA
Tissue 1
Photoreceptor/ Non-photoreceptor	Area (in pixels)	Area (in um2)	* bin (1X1)	* # of stacks (*12)	* step size (*0.25)	Volume (in um3)	Spitz	Argos	Spitz (per 1000um3)	Argos (per 1000um3)	Spitz/Argos
Photoreceptor	2417	13.6639	13.6639	163.966	40.9916	41	50	1	1219.51	24.3902	50
Photoreceptor	2205	12.4654	12.4654	149.584	37.3961	37	64	1	1729.73	27.027	64
Photoreceptor	2077	11.7418	11.7418	140.901	35.2253	35	59	1	1685.71	28.5714	59
Average									1544.99	26.6629	57.6667
Tissue 2
Photoreceptor/ Non-photoreceptor	Area (in pixels)	Area (in um2)	* bin (1X1)	* # of stacks (*12)	* step size (*0.25)	Volume (in um3)	Spitz	Argos	Spitz (per 1000um3)	Argos (per 1000um3)	Spitz/Argos
Photoreceptor	4562	25.79	25.79	309.48	77.3701	77	98	1	1272.73	12.987	98
Photoreceptor	4820	27.2486	27.2486	326.983	81.7457	82	85	1	1036.59	12.1951	85
Photoreceptor	4725	26.7115	26.7115	320.538	80.1345	80	91	1	1137.5	12.5	91
Average									1148.94	12.5607	91.3333
Tissue 3
Photoreceptor/ Non-photoreceptor	Area (in pixels)	Area (in um2)	* bin (1X1)	* # of stacks (*12)	* step size (*0.25)	Volume (in um3)	Spitz	Argos	Spitz (per 1000um3)	Argos (per 1000um3)	Spitz/Argos
Photoreceptor	3336	18.8592	18.8592	226.31	56.5775	57	99	1	1736.84	17.5439	99
Photoreceptor	3729	21.0809	21.0809	252.971	63.2427	63	81	1	1285.71	15.873	81
Photoreceptor	3925	22.1889	22.1889	266.267	66.5668	67	91	2	1358.21	29.8507	45.5
Average									1460.26	21.0892	75.1667
Tissue 4
Photoreceptor/ Non-photoreceptor	Area (in pixels)	Area (in um2)	* bin (1X1)	* # of stacks (*12)	* step size (*0.25)	Volume (in um3)	Spitz	Argos	Spitz (per 1000um3)	Argos (per 1000um3)	Spitz/Argos
Photoreceptor	2266	12.8102	12.8102	153.723	38.4307	38	131	1	3447.37	26.3158	131
Photoreceptor	1751	9.89881	9.89881	118.786	29.6964	30	94	1	3133.33	33.3333	94
Photoreceptor	2383	13.4716	13.4716	161.66	40.4149	40	59	2	1475	50	29.5
Average									2685.23	36.5497	84.8333
Tissue 5
Photoreceptor/ Non-photoreceptor	Area (in pixels)	Area (in um2)	* bin (1X1)	* # of stacks (*12)	* step size (*0.25)	Volume (in um3)	Spitz	Argos	Spitz (per 1000um3)	Argos (per 1000um3)	Spitz/Argos
Photoreceptor	4192	23.6983	23.6983	284.38	71.095	71	98	1	1380.28	14.0845	98
Photoreceptor	4602	26.0162	26.0162	312.194	78.0485	78	103	1	1320.51	12.8205	103
Photoreceptor	4728	26.7285	26.7285	320.742	80.1854	80	109	1	1362.5	12.5	109
Average									1354.43	13.135	103.333
Tissue 6
Photoreceptor/ Non-photoreceptor	Area (in pixels)	Area (in um2)	* bin (1X1)	* # of stacks (*12)	* step size (*0.25)	Volume (in um3)	Spitz	Argos	Spitz (per 1000um3)	Argos (per 1000um3)	Spitz/Argos
Photoreceptor	3322	18.78	18.78	225.36	56.3401	56	103	1	1839.29	17.8571	103
Photoreceptor	2835	16.0269	16.0269	192.323	48.0807	48	101	1	2104.17	20.8333	101
Photoreceptor	3015	17.0445	17.0445	204.534	51.1335	51	88	1	1725.49	19.6078	88
Average									1889.65	19.4328	97.3333
Tissue 7
Photoreceptor/ Non-photoreceptor	Area (in pixels)	Area (in um2)	* bin (1X1)	* # of stacks (*12)	* step size (*0.25)	Volume (in um3)	Spitz	Argos	Spitz (per 1000um3)	Argos (per 1000um3)	Spitz/Argos
Photoreceptor	4221	23.8623	23.8623	286.347	71.5869	72	131	1	1819.44	13.8889	131
Photoreceptor	3882	21.9458	21.9458	263.35	65.8375	66	120	1	1818.18	15.1515	120
Photoreceptor	3728	21.0752	21.0752	252.903	63.2257	63	128	1	2031.75	15.873	128
Average									1889.79	14.9711	126.333
Tissue 8
Photoreceptor/ Non-photoreceptor	Area (in pixels)	Area (in um2)	* bin (1X1)	* # of stacks (*12)	* step size (*0.25)	Volume (in um3)	Spitz	Argos	Spitz (per 1000um3)	Argos (per 1000um3)	Spitz/Argos
Photoreceptor	4198	23.7323	23.7323	284.787	71.1968	71	143	1	2014.08	14.0845	143
Photoreceptor	3723	21.047	21.047	252.564	63.1409	63	139	1	2206.35	15.873	139
Photoreceptor	3811	21.5445	21.5445	258.534	64.6334	65	141	1	2169.23	15.3846	141
Average									2129.89	15.114	141
Tissue 9
Photoreceptor/ Non-photoreceptor	Area (in pixels)	Area (in um2)	* bin (1X1)	* # of stacks (*12)	* step size (*0.25)	Volume (in um3)	Spitz	Argos	Spitz (per 1000um3)	Argos (per 1000um3)	Spitz/Argos
Photoreceptor	4392	24.829	24.829	297.948	74.487	74	174	2	2351.35	27.027	87
Photoreceptor	4593	25.9653	25.9653	311.583	77.8959	78	189	2	2423.08	25.641	94.5
Photoreceptor	4244	23.9923	23.9923	287.908	71.9769	72	176	2	2444.44	27.7778	88
Average									2406.29	26.8153	89.8333
GMRGal4xspitzdsRNA
Tissue 1
Photoreceptor/ Non-photoreceptor	Area (in pixels)	Area (in um2)	* bin (1X1)	* # of stacks (*12)	* step size (*0.25)	Volume (in um3)	Spitz	Argos	Spitz (per 1000um3)	Argos (per 1000um3)	Spitz/Argos
Photoreceptor	2173	12.2845	12.2845	147.414	36.8534	37	14	7	378.378	189.189	2
Photoreceptor	2011	11.3686	11.3686	136.424	34.1059	34	12	7	352.941	205.882	1.71429
Photoreceptor	1863	10.532	10.532	126.384	31.5959	32	18	6	562.5	187.5	3
Average									431.273	194.191	2.2381
Tissue 2
Photoreceptor/ Non-photoreceptor	Area (in pixels)	Area (in um2)	* bin (1X1)	* # of stacks (*12)	* step size (*0.25)	Volume (in um3)	Spitz	Argos	Spitz (per 1000um3)	Argos (per 1000um3)	Spitz/Argos
Photoreceptor	2226	12.5841	12.5841	151.009	37.7523	38	13	9	342.105	236.842	1.44444
Photoreceptor	1419	8.02193	8.02193	96.2632	24.0658	24	11	7	458.333	291.667	1.57143
Photoreceptor	2097	11.8548	11.8548	142.258	35.5645	36	9	9	250	250	1
Average									350.146	259.503	1.33862
Tissue 3
Photoreceptor/ Non-photoreceptor	Area (in pixels)	Area (in um2)	* bin (1X1)	* # of stacks (*12)	* step size (*0.25)	Volume (in um3)	Spitz	Argos	Spitz (per 1000um3)	Argos (per 1000um3)	Spitz/Argos
Photoreceptor	1365	7.71666	7.71666	92.5999	23.15	23	10	6	434.783	260.87	1.66667
Photoreceptor	1588	8.97733	8.97733	107.728	26.932	27	15	8	555.556	296.296	1.875
Photoreceptor	1547	8.74555	8.74555	104.947	26.2366	26	14	5	538.462	192.308	2.8
Average									509.6	249.825	2.11389
Tissue 4
Photoreceptor/ Non-photoreceptor	Area (in pixels)	Area (in um2)	* bin (1X1)	* # of stacks (*12)	* step size (*0.25)	Volume (in um3)	Spitz	Argos	Spitz (per 1000um3)	Argos (per 1000um3)	Spitz/Argos
Photoreceptor	1996	11.2838	11.2838	135.406	33.8515	34	13	7	382.353	205.882	1.85714
Photoreceptor	2241	12.6689	12.6689	152.027	38.0067	38	8	8	210.526	210.526	1
Photoreceptor	2336	13.2059	13.2059	158.471	39.6178	40	14	6	350	150	2.33333
Average									314.293	188.803	1.73016
Tissue 5
Photoreceptor/ Non-photoreceptor	Area (in pixels)	Area (in um2)	* bin (1X1)	* # of stacks (*12)	* step size (*0.25)	Volume (in um3)	Spitz	Argos	Spitz (per 1000um3)	Argos (per 1000um3)	Spitz/Argos
Photoreceptor	1762	9.96099	9.96099	119.532	29.883	30	9	12	300	400	0.75
Photoreceptor	1428	8.07281	8.07281	96.8738	24.2184	24	13	8	541.667	333.333	1.625
Photoreceptor	2059	11.64	11.64	139.68	34.92	35	10	9	285.714	257.143	1.11111
Average									375.794	330.159	1.16204
Tissue 6
Photoreceptor/ Non-photoreceptor	Area (in pixels)	Area (in um2)	* bin (1X1)	* # of stacks (*12)	* step size (*0.25)	Volume (in um3)	Spitz	Argos	Spitz (per 1000um3)	Argos (per 1000um3)	Spitz/Argos
Photoreceptor	1929	10.9051	10.9051	130.861	32.7152	33	8	5	242.424	151.515	1.6
Photoreceptor	1702	9.6218	9.6218	115.462	28.8654	29	11	6	379.31	206.897	1.83333
Photoreceptor	1559	8.81339	8.81339	105.761	26.4402	26	9	8	346.154	307.692	1.125
Average									322.629	222.035	1.51944
Tissue 7
Photoreceptor/ Non-photoreceptor	Area (in pixels)	Area (in um2)	* bin (1X1)	* # of stacks (*12)	* step size (*0.25)	Volume (in um3)	Spitz	Argos	Spitz (per 1000um3)	Argos (per 1000um3)	Spitz/Argos
Photoreceptor	1238	6.9987	6.9987	83.9844	20.9961	21	6	4	285.714	190.476	1.5
Photoreceptor	1525	8.62118	8.62118	103.454	25.8635	26	9	7	346.154	269.231	1.28571
Photoreceptor	1902	10.7524	10.7524	129.029	32.2573	32	7	3	218.75	93.75	2.33333
Average									283.539	184.486	1.70635
Tissue 8
Photoreceptor/ Non-photoreceptor	Area (in pixels)	Area (in um2)	* bin (1X1)	* # of stacks (*12)	* step size (*0.25)	Volume (in um3)	Spitz	Argos	Spitz (per 1000um3)	Argos (per 1000um3)	Spitz/Argos
Photoreceptor	1942	10.9786	10.9786	131.743	32.9357	33	11	7	333.333	212.121	1.57143
Photoreceptor	1704	9.63311	9.63311	115.597	28.8993	29	6	6	206.897	206.897	1
Photoreceptor	1756	9.92707	9.92707	119.125	29.7812	30	9	7	300	233.333	1.28571
Average									280.077	217.45	1.28571
Tissue 9
Photoreceptor/ Non-photoreceptor	Area (in pixels)	Area (in um2)	* bin (1X1)	* # of stacks (*12)	* step size (*0.25)	Volume (in um3)	Spitz	Argos	Spitz (per 1000um3)	Argos (per 1000um3)	Spitz/Argos
Photoreceptor	1255	7.0948	7.0948	85.1377	21.2844	21	11	2	523.81	95.2381	5.5
Photoreceptor	1867	10.5546	10.5546	126.655	31.6637	32	12	1	375	31.25	12
Photoreceptor	1926	10.8881	10.8881	130.657	32.6644	33	8	3	242.424	90.9091	2.66667
Average									380.411	72.4657	6.72222
ElavGal4xspitzdsRNA
Tissue 1
Photoreceptor/ Non-photoreceptor	Area (in pixels)	Area (in um2)	* bin (1X1)	* # of stacks (*12)	* step size (*0.25)	Volume (in um3)	Spitz	Argos	Spitz (per 1000um3)	Argos (per 1000um3)	Spitz/Argos
Photoreceptor	1663	9.40132	9.40132	112.816	28.204	28	28	1	1000	35.7143	28
Photoreceptor	1986	11.2273	11.2273	134.728	33.6819	34	25	1	735.294	29.4118	25
Photoreceptor	1253	7.0835	7.0835	85.002	21.2505	21	26	1	1238.1	47.619	26
Average									991.13	37.5817	26.3333
Tissue 2
Photoreceptor/ Non-photoreceptor	Area (in pixels)	Area (in um2)	* bin (1X1)	* # of stacks (*12)	* step size (*0.25)	Volume (in um3)	Spitz	Argos	Spitz (per 1000um3)	Argos (per 1000um3)	Spitz/Argos
Photoreceptor	3226	18.2373	18.2373	218.848	54.712	55	38	1	690.909	18.1818	38
Photoreceptor	2419	13.6752	13.6752	164.102	41.0255	41	31	1	756.098	24.3902	31
Photoreceptor	3097	17.5081	17.5081	210.097	52.5242	53	37	1	698.113	18.8679	37
Average									715.04	20.48	35.3333
Tissue 3
Photoreceptor/ Non-photoreceptor	Area (in pixels)	Area (in um2)	* bin (1X1)	* # of stacks (*12)	* step size (*0.25)	Volume (in um3)	Spitz	Argos	Spitz (per 1000um3)	Argos (per 1000um3)	Spitz/Argos
Photoreceptor	3365	19.0231	19.0231	228.277	57.0694	57	37	1	649.123	17.5439	37
Photoreceptor	3588	20.2838	20.2838	243.406	60.8514	61	33	1	540.984	16.3934	33
Photoreceptor	3547	20.052	20.052	240.624	60.156	60	39	1	650	16.6667	39
Average									613.369	16.868	36.3333
Tissue 4
Photoreceptor/ Non-photoreceptor	Area (in pixels)	Area (in um2)	* bin (1X1)	* # of stacks (*12)	* step size (*0.25)	Volume (in um3)	Spitz	Argos	Spitz (per 1000um3)	Argos (per 1000um3)	Spitz/Argos
Photoreceptor	3562	20.1368	20.1368	241.642	60.4104	60	36	1	600	16.6667	36
Photoreceptor	3263	18.4465	18.4465	221.358	55.3395	55	39	1	709.091	18.1818	39
Photoreceptor	3238	18.3052	18.3052	219.662	54.9155	55	37	1	672.727	18.1818	37
Average									660.606	17.6768	37.3333
Tissue 5
Photoreceptor/ Non-photoreceptor	Area (in pixels)	Area (in um2)	* bin (1X1)	* # of stacks (*12)	* step size (*0.25)	Volume (in um3)	Spitz	Argos	Spitz (per 1000um3)	Argos (per 1000um3)	Spitz/Argos
Photoreceptor	3703	20.9339	20.9339	251.207	62.8017	63	37	1	587.302	15.873	37
Photoreceptor	3794	21.4484	21.4484	257.38	64.3451	64	34	2	531.25	31.25	17
Photoreceptor	2986	16.8805	16.8805	202.567	50.6416	51	37	1	725.49	19.6078	37
Average									614.681	22.2436	30.3333
Tissue 6
Photoreceptor/ Non-photoreceptor	Area (in pixels)	Area (in um2)	* bin (1X1)	* # of stacks (*12)	* step size (*0.25)	Volume (in um3)	Spitz	Argos	Spitz (per 1000um3)	Argos (per 1000um3)	Spitz/Argos
Photoreceptor	2592	14.6532	14.6532	175.838	43.9595	44	28	1	636.364	22.7273	28
Photoreceptor	2674	15.1167	15.1167	181.401	45.3502	45	26	1	577.778	22.2222	26
Photoreceptor	3031	17.1349	17.1349	205.619	51.4048	51	22	1	431.373	19.6078	22
Average									548.505	21.5191	25.3333
Tissue 7
Photoreceptor/ Non-photoreceptor	Area (in pixels)	Area (in um2)	* bin (1X1)	* # of stacks (*12)	* step size (*0.25)	Volume (in um3)	Spitz	Argos	Spitz (per 1000um3)	Argos (per 1000um3)	Spitz/Argos
Photoreceptor	2886	16.3152	16.3152	195.783	48.9457	49	22	1	448.98	20.4082	22
Photoreceptor	3791	21.4314	21.4314	257.177	64.2942	64	27	1	421.875	15.625	27
Photoreceptor	3722	21.0413	21.0413	252.496	63.124	63	23	1	365.079	15.873	23
Average									411.978	17.3021	24
Tissue 8
Photoreceptor/ Non-photoreceptor	Area (in pixels)	Area (in um2)	* bin (1X1)	* # of stacks (*12)	* step size (*0.25)	Volume (in um3)	Spitz	Argos	Spitz (per 1000um3)	Argos (per 1000um3)	Spitz/Argos
Photoreceptor	3746	21.177	21.177	254.124	63.531	64	22	1	343.75	15.625	22
Photoreceptor	3394	19.1871	19.1871	230.245	57.5612	58	25	1	431.034	17.2414	25
Photoreceptor	3131	17.7003	17.7003	212.403	53.1008	53	27	1	509.434	18.8679	27
Average									428.073	17.2448	24.6667
Tissue 9
Photoreceptor/ Non-photoreceptor	Area (in pixels)	Area (in um2)	* bin (1X1)	* # of stacks (*12)	* step size (*0.25)	Volume (in um3)	Spitz	Argos	Spitz (per 1000um3)	Argos (per 1000um3)	Spitz/Argos
Photoreceptor	3604	20.3742	20.3742	244.491	61.1227	61	29	1	475.41	16.3934	29
Photoreceptor	3760	21.2561	21.2561	255.074	63.7684	64	24	1	375	15.625	24
Photoreceptor	3824	21.618	21.618	259.415	64.8539	65	28	1	430.769	15.3846	28
Average									427.06	15.801	27
non-photoreceptor counts
CantonS
Tissue 1
Photoreceptor/ Non-photoreceptor	Area (in pixels)	Area (in um2)	* bin (1X1)	* # of stacks (*12)	* step size (*0.25)	Volume (in um3)	Spitz	Argos	Spitz (per 1000um3)	Argos (per 1000um3)	Spitz/Argos
Non-photoreceptor	1928	10.8994	10.8994	130.793	32.6983	33	6	30	181.818	909.091	0.2
Non-photoreceptor	1652	9.33914	9.33914	112.07	28.0174	28	7	26	250	928.571	0.269231
Non-photoreceptor	1036	5.85675	5.85675	70.281	17.5702	18	7	23	388.889	1277.78	0.304348
Average									273.569	1038.48	0.25786
Tissue 2
Photoreceptor/ Non-photoreceptor	Area (in pixels)	Area (in um2)	* bin (1X1)	* # of stacks (*12)	* step size (*0.25)	Volume (in um3)	Spitz	Argos	Spitz (per 1000um3)	Argos (per 1000um3)	Spitz/Argos
Non-photoreceptor	1408	7.95975	7.95975	95.517	23.8792	24	7	26	291.667	1083.33	0.269231
Non-photoreceptor	1904	10.7638	10.7638	129.165	32.2913	32	5	29	156.25	906.25	0.172414
Non-photoreceptor	1683	9.51439	9.51439	114.173	28.5432	29	6	28	206.897	965.517	0.214286
Average									218.271	985.034	0.218643
Tissue 3
Photoreceptor/ Non-photoreceptor	Area (in pixels)	Area (in um2)	* bin (1X1)	* # of stacks (*12)	* step size (*0.25)	Volume (in um3)	Spitz	Argos	Spitz (per 1000um3)	Argos (per 1000um3)	Spitz/Argos
Non-photoreceptor	1147	6.48426	6.48426	77.8111	19.4528	19	1	28	52.6316	1473.68	0.0357143
Non-photoreceptor	1329	7.51314	7.51314	90.1577	22.5394	23	1	30	43.4783	1304.35	0.0333333
Non-photoreceptor	1074	6.07157	6.07157	72.8588	18.2147	18	1	25	55.5556	1388.89	0.04
Average									50.5551	1388.97	0.0363492
Tissue 4
Photoreceptor/ Non-photoreceptor	Area (in pixels)	Area (in um2)	* bin (1X1)	* # of stacks (*12)	* step size (*0.25)	Volume (in um3)	Spitz	Argos	Spitz (per 1000um3)	Argos (per 1000um3)	Spitz/Argos
Non-photoreceptor	2097	11.8548	11.8548	142.258	35.5645	36	7	36	194.444	1000	0.194444
Non-photoreceptor	1972	11.1482	11.1482	133.778	33.4445	33	5	39	151.515	1181.82	0.128205
Non-photoreceptor	1269	7.17395	7.17395	86.0874	21.5218	22	7	33	318.182	1500	0.212121
Average									221.38	1227.27	0.178257
Tissue 5
Photoreceptor/ Non-photoreceptor	Area (in pixels)	Area (in um2)	* bin (1X1)	* # of stacks (*12)	* step size (*0.25)	Volume (in um3)	Spitz	Argos	Spitz (per 1000um3)	Argos (per 1000um3)	Spitz/Argos
Non-photoreceptor	1005	5.6815	5.6815	68.178	17.0445	17	4	24	235.294	1411.76	0.166667
Non-photoreceptor	980	5.54017	5.54017	66.482	16.6205	17	3	21	176.471	1235.29	0.142857
Non-photoreceptor	861	4.86743	4.86743	58.4092	14.6023	15	3	20	200	1333.33	0.15
Average									203.922	1326.8	0.153175
Tissue 6
Photoreceptor/ Non-photoreceptor	Area (in pixels)	Area (in um2)	* bin (1X1)	* # of stacks (*12)	* step size (*0.25)	Volume (in um3)	Spitz	Argos	Spitz (per 1000um3)	Argos (per 1000um3)	Spitz/Argos
Non-photoreceptor	1719	9.7179	9.7179	116.615	29.1537	29	2	27	68.9655	931.034	0.0740741
Non-photoreceptor	1375	7.77319	7.77319	93.2783	23.3196	23	1	21	43.4783	913.043	0.047619
Non-photoreceptor	1147	6.48426	6.48426	77.8111	19.4528	19	1	23	52.6316	1210.53	0.0434783
Average									55.0251	1018.2	0.0550571
Tissue 7
Photoreceptor/ Non-photoreceptor	Area (in pixels)	Area (in um2)	* bin (1X1)	* # of stacks (*12)	* step size (*0.25)	Volume (in um3)	Spitz	Argos	Spitz (per 1000um3)	Argos (per 1000um3)	Spitz/Argos
Non-photoreceptor	919	5.19532	5.19532	62.3438	15.586	16	2	13	125	812.5	0.153846
Non-photoreceptor	1021	5.77195	5.77195	69.2634	17.3158	17	3	18	176.471	1058.82	0.166667
Non-photoreceptor	837	4.73175	4.73175	56.7811	14.1953	14	2	15	142.857	1071.43	0.133333
Average									148.109	980.917	0.151282
Tissue 8
Photoreceptor/ Non-photoreceptor	Area (in pixels)	Area (in um2)	* bin (1X1)	* # of stacks (*12)	* step size (*0.25)	Volume (in um3)	Spitz	Argos	Spitz (per 1000um3)	Argos (per 1000um3)	Spitz/Argos
Non-photoreceptor	1266	7.15699	7.15699	85.8839	21.471	21	6	18	285.714	857.143	0.333333
Non-photoreceptor	1328	7.50749	7.50749	90.0899	22.5225	23	4	19	173.913	826.087	0.210526
Non-photoreceptor	1170	6.61428	6.61428	79.3714	19.8428	20	3	23	150	1150	0.130435
Average									203.209	944.41	0.224765
Tissue 9
Photoreceptor/ Non-photoreceptor	Area (in pixels)	Area (in um2)	* bin (1X1)	* # of stacks (*12)	* step size (*0.25)	Volume (in um3)	Spitz	Argos	Spitz (per 1000um3)	Argos (per 1000um3)	Spitz/Argos
Non-photoreceptor	1180	6.67081	6.67081	80.0497	20.0124	20	1	18	50	900	0.0555556
Non-photoreceptor	1257	7.10611	7.10611	85.2733	21.3183	21	1	19	47.619	904.762	0.0526316
Non-photoreceptor	1398	7.90322	7.90322	94.8386	23.7097	24	1	22	41.6667	916.667	0.0454545
Average									46.4286	907.143	0.0512139
GMRGal4xargosdsRNA
Tissue 1
Photoreceptor/ Non-photoreceptor	Area (in pixels)	Area (in um2)	* bin (1X1)	* # of stacks (*12)	* step size (*0.25)	Volume (in um3)	Spitz	Argos	Spitz (per 1000um3)	Argos (per 1000um3)	Spitz/Argos
Non-photoreceptor	1822	10.3002	10.3002	123.602	30.9006	31	4	6	129.032	193.548	0.666667
Non-photoreceptor	1782	10.0741	10.0741	120.889	30.2222	30	5	4	166.667	133.333	1.25
Non-photoreceptor	1212	6.85172	6.85172	82.2206	20.5551	21	6	5	285.714	238.095	1.2
Average									193.804	188.326	1.03889
Tissue 2
Photoreceptor/ Non-photoreceptor	Area (in pixels)	Area (in um2)	* bin (1X1)	* # of stacks (*12)	* step size (*0.25)	Volume (in um3)	Spitz	Argos	Spitz (per 1000um3)	Argos (per 1000um3)	Spitz/Argos
Non-photoreceptor	1387	7.84103	7.84103	94.0924	23.5231	24	3	2	125	83.3333	1.5
Non-photoreceptor	1299	7.34355	7.34355	88.1226	22.0306	22	3	2	136.364	90.9091	1.5
Non-photoreceptor	1035	5.85109	5.85109	70.2131	17.5533	18	4	3	222.222	166.667	1.33333
Average									161.195	113.636	1.44444
Tissue 3
Photoreceptor/ Non-photoreceptor	Area (in pixels)	Area (in um2)	* bin (1X1)	* # of stacks (*12)	* step size (*0.25)	Volume (in um3)	Spitz	Argos	Spitz (per 1000um3)	Argos (per 1000um3)	Spitz/Argos
Non-photoreceptor	1025	5.79456	5.79456	69.5347	17.3837	17	3	2	176.471	117.647	1.5
Non-photoreceptor	1362	7.6997	7.6997	92.3964	23.0991	23	2	1	86.9565	43.4783	2
Non-photoreceptor	1128	6.37684	6.37684	76.5221	19.1305	19	5	1	263.158	52.6316	5
Average									175.528	71.2523	2.83333
Tissue 4
Photoreceptor/ Non-photoreceptor	Area (in pixels)	Area (in um2)	* bin (1X1)	* # of stacks (*12)	* step size (*0.25)	Volume (in um3)	Spitz	Argos	Spitz (per 1000um3)	Argos (per 1000um3)	Spitz/Argos
Non-photoreceptor	1725	9.75182	9.75182	117.022	29.2555	29	4	1	137.931	34.4828	4
Non-photoreceptor	1328	7.50749	7.50749	90.0899	22.5225	23	3	1	130.435	43.4783	3
Non-photoreceptor	1299	7.34355	7.34355	88.1226	22.0306	22	1	1	45.4545	45.4545	1
Average									104.607	41.1385	2.66667
Tissue 5
Photoreceptor/ Non-photoreceptor	Area (in pixels)	Area (in um2)	* bin (1X1)	* # of stacks (*12)	* step size (*0.25)	Volume (in um3)	Spitz	Argos	Spitz (per 1000um3)	Argos (per 1000um3)	Spitz/Argos
Non-photoreceptor	1193	6.7443	6.7443	80.9317	20.2329	20	1	1	50	50	1
Non-photoreceptor	1443	8.15761	8.15761	97.8913	24.4728	24	3	1	125	41.6667	3
Non-photoreceptor	1206	6.8178	6.8178	81.8136	20.4534	20	4	1	200	50	4
Average									125	47.2222	2.66667
Tissue 6
Photoreceptor/ Non-photoreceptor	Area (in pixels)	Area (in um2)	* bin (1X1)	* # of stacks (*12)	* step size (*0.25)	Volume (in um3)	Spitz	Argos	Spitz (per 1000um3)	Argos (per 1000um3)	Spitz/Argos
Non-photoreceptor	1612	9.11301	9.11301	109.356	27.339	27	2	1	74.0741	37.037	2
Non-photoreceptor	1197	6.76692	6.76692	81.203	20.3008	20	5	2	250	100	2.5
Non-photoreceptor	1673	9.45786	9.45786	113.494	28.3736	28	3	2	107.143	71.4286	1.5
Average									143.739	69.4885	2
Tissue 7
Photoreceptor/ Non-photoreceptor	Area (in pixels)	Area (in um2)	* bin (1X1)	* # of stacks (*12)	* step size (*0.25)	Volume (in um3)	Spitz	Argos	Spitz (per 1000um3)	Argos (per 1000um3)	Spitz/Argos
Non-photoreceptor	1338	7.56402	7.56402	90.7683	22.6921	23	3	1	130.435	43.4783	3
Non-photoreceptor	1296	7.32659	7.32659	87.919	21.9798	22	4	1	181.818	45.4545	4
Non-photoreceptor	1621	9.16389	9.16389	109.967	27.4917	27	1	1	37.037	37.037	1
Average									116.43	41.9899	2.66667
Tissue 8
Photoreceptor/ Non-photoreceptor	Area (in pixels)	Area (in um2)	* bin (1X1)	* # of stacks (*12)	* step size (*0.25)	Volume (in um3)	Spitz	Argos	Spitz (per 1000um3)	Argos (per 1000um3)	Spitz/Argos
Non-photoreceptor	1622	9.16954	9.16954	110.034	27.5086	28	1	1	35.7143	35.7143	1
Non-photoreceptor	1803	10.1928	10.1928	122.313	30.5783	31	3	1	96.7742	32.2581	3
Non-photoreceptor	1306	7.38312	7.38312	88.5974	22.1494	22	3	1	136.364	45.4545	3
Average									89.6174	37.809	2.33333
Tissue 9
Photoreceptor/ Non-photoreceptor	Area (in pixels)	Area (in um2)	* bin (1X1)	* # of stacks (*12)	* step size (*0.25)	Volume (in um3)	Spitz	Argos	Spitz (per 1000um3)	Argos (per 1000um3)	Spitz/Argos
Non-photoreceptor	1984	11.216	11.216	134.592	33.648	34	2	1	58.8235	29.4118	2
Non-photoreceptor	1755	9.92142	9.92142	119.057	29.7643	30	3	1	100	33.3333	3
Non-photoreceptor	1570	8.87557	8.87557	106.507	26.6267	27	2	1	74.0741	37.037	2
Average									77.6325	33.2607	2.33333
GMRGal4xspitzdsRNA
Tissue 1
Photoreceptor/ Non-photoreceptor	Area (in pixels)	Area (in um2)	* bin (1X1)	* # of stacks (*12)	* step size (*0.25)	Volume (in um3)	Spitz	Argos	Spitz (per 1000um3)	Argos (per 1000um3)	Spitz/Argos
Non-photoreceptor	1632	9.22607	9.22607	110.713	27.6782	28	3	5	107.143	178.571	0.6
Non-photoreceptor	1225	6.92521	6.92521	83.1025	20.7756	21	6	8	285.714	380.952	0.75
Non-photoreceptor	1811	10.238	10.238	122.856	30.714	31	6	6	193.548	193.548	1
Average									195.469	251.024	0.783333
Tissue 2
Photoreceptor/ Non-photoreceptor	Area (in pixels)	Area (in um2)	* bin (1X1)	* # of stacks (*12)	* step size (*0.25)	Volume (in um3)	Spitz	Argos	Spitz (per 1000um3)	Argos (per 1000um3)	Spitz/Argos
Non-photoreceptor	1382	7.81276	7.81276	93.7532	23.4383	23	7	8	304.348	347.826	0.875
Non-photoreceptor	1300	7.3492	7.3492	88.1904	22.0476	22	5	7	227.273	318.182	0.714286
Non-photoreceptor	1572	8.88688	8.88688	106.643	26.6606	27	6	7	222.222	259.259	0.857143
Average									251.281	308.422	0.815476
Tissue 3
Photoreceptor/ Non-photoreceptor	Area (in pixels)	Area (in um2)	* bin (1X1)	* # of stacks (*12)	* step size (*0.25)	Volume (in um3)	Spitz	Argos	Spitz (per 1000um3)	Argos (per 1000um3)	Spitz/Argos
Non-photoreceptor	1492	8.43462	8.43462	101.215	25.3039	25	2	9	80	360	0.222222
Non-photoreceptor	1414	7.99367	7.99367	95.924	23.981	24	2	5	83.3333	208.333	0.4
Non-photoreceptor	1203	6.80084	6.80084	81.61	20.4025	20	3	7	150	350	0.428571
Average									104.444	306.111	0.350265
Tissue 4
Photoreceptor/ Non-photoreceptor	Area (in pixels)	Area (in um2)	* bin (1X1)	* # of stacks (*12)	* step size (*0.25)	Volume (in um3)	Spitz	Argos	Spitz (per 1000um3)	Argos (per 1000um3)	Spitz/Argos
Non-photoreceptor	1302	7.36051	7.36051	88.3261	22.0815	22	4	6	181.818	272.727	0.666667
Non-photoreceptor	1536	8.68336	8.68336	104.2	26.0501	26	4	9	153.846	346.154	0.444444
Non-photoreceptor	1205	6.81214	6.81214	81.7457	20.4364	20	3	3	150	150	1
Average									161.888	256.294	0.703704
Tissue 5
Photoreceptor/ Non-photoreceptor	Area (in pixels)	Area (in um2)	* bin (1X1)	* # of stacks (*12)	* step size (*0.25)	Volume (in um3)	Spitz	Argos	Spitz (per 1000um3)	Argos (per 1000um3)	Spitz/Argos
Non-photoreceptor	1823	10.3058	10.3058	123.67	30.9175	31	2	4	64.5161	129.032	0.5
Non-photoreceptor	1644	9.29391	9.29391	111.527	27.8817	28	3	7	107.143	250	0.428571
Non-photoreceptor	1086	6.13941	6.13941	73.6729	18.4182	18	2	2	111.111	111.111	1
Average									94.2567	163.381	0.642857
Tissue 6
Photoreceptor/ Non-photoreceptor	Area (in pixels)	Area (in um2)	* bin (1X1)	* # of stacks (*12)	* step size (*0.25)	Volume (in um3)	Spitz	Argos	Spitz (per 1000um3)	Argos (per 1000um3)	Spitz/Argos
Non-photoreceptor	1529	8.64379	8.64379	103.725	25.9314	26	2	7	76.9231	269.231	0.285714
Non-photoreceptor	1196	6.76126	6.76126	81.1352	20.2838	20	4	5	200	250	0.8
Non-photoreceptor	1472	8.32156	8.32156	99.8587	24.9647	25	1	5	40	200	0.2
Average									105.641	239.744	0.428571
Tissue 7
Photoreceptor/ Non-photoreceptor	Area (in pixels)	Area (in um2)	* bin (1X1)	* # of stacks (*12)	* step size (*0.25)	Volume (in um3)	Spitz	Argos	Spitz (per 1000um3)	Argos (per 1000um3)	Spitz/Argos
Non-photoreceptor	1621	9.16389	9.16389	109.967	27.4917	27	4	7	148.148	259.259	0.571429
Non-photoreceptor	1304	7.37181	7.37181	88.4618	22.1154	22	3	9	136.364	409.091	0.333333
Non-photoreceptor	1660	9.38436	9.38436	112.612	28.1531	28	3	6	107.143	214.286	0.5
Average									130.552	294.212	0.468254
Tissue 8
Photoreceptor/ Non-photoreceptor	Area (in pixels)	Area (in um2)	* bin (1X1)	* # of stacks (*12)	* step size (*0.25)	Volume (in um3)	Spitz	Argos	Spitz (per 1000um3)	Argos (per 1000um3)	Spitz/Argos
Non-photoreceptor	1168	6.60297	6.60297	79.2357	19.8089	20	6	6	300	300	1
Non-photoreceptor	1439	8.135	8.135	97.62	24.405	24	5	7	208.333	291.667	0.714286
Non-photoreceptor	1792	10.1306	10.1306	121.567	30.3918	30	3	9	100	300	0.333333
Average									202.778	297.222	0.68254
Tissue 9
Photoreceptor/ Non-photoreceptor	Area (in pixels)	Area (in um2)	* bin (1X1)	* # of stacks (*12)	* step size (*0.25)	Volume (in um3)	Spitz	Argos	Spitz (per 1000um3)	Argos (per 1000um3)	Spitz/Argos
Non-photoreceptor	1036	5.85675	5.85675	70.281	17.5702	18	3	8	166.667	444.444	0.375
Non-photoreceptor	1386	7.83538	7.83538	94.0245	23.5061	24	4	7	166.667	291.667	0.571429
Non-photoreceptor	1712	9.67833	9.67833	116.14	29.035	29	3	9	103.448	310.345	0.333333
Average									145.594	348.819	0.426587
ElavGal4xspitzdsRNA
Tissue 1
Photoreceptor/ Non-photoreceptor	Area (in pixels)	Area (in um2)	* bin (1X1)	* # of stacks (*12)	* step size (*0.25)	Volume (in um3)	Spitz	Argos	Spitz (per 1000um3)	Argos (per 1000um3)	Spitz/Argos
Non-photoreceptor	1582	8.94341	8.94341	107.321	26.8302	27	3	8	111.111	296.296	0.375
Non-photoreceptor	1302	7.36051	7.36051	88.3261	22.0815	22	5	6	227.273	272.727	0.833333
Non-photoreceptor	1289	7.28701	7.28701	87.4442	21.861	22	3	6	136.364	272.727	0.5
Average									158.249	280.584	0.569444
Tissue 2
Photoreceptor/ Non-photoreceptor	Area (in pixels)	Area (in um2)	* bin (1X1)	* # of stacks (*12)	* step size (*0.25)	Volume (in um3)	Spitz	Argos	Spitz (per 1000um3)	Argos (per 1000um3)	Spitz/Argos
Non-photoreceptor	1625	9.1865	9.1865	110.238	27.5595	28	5	7	178.571	250	0.714286
Non-photoreceptor	1782	10.0741	10.0741	120.889	30.2222	30	5	7	166.667	233.333	0.714286
Non-photoreceptor	1922	10.8655	10.8655	130.386	32.5965	33	4	9	121.212	272.727	0.444444
Average									155.483	252.02	0.624339
Tissue 3
Photoreceptor/ Non-photoreceptor	Area (in pixels)	Area (in um2)	* bin (1X1)	* # of stacks (*12)	* step size (*0.25)	Volume (in um3)	Spitz	Argos	Spitz (per 1000um3)	Argos (per 1000um3)	Spitz/Argos
Non-photoreceptor	1911	10.8033	10.8033	129.64	32.41	32	3	6	93.75	187.5	0.5
Non-photoreceptor	1568	8.86427	8.86427	106.371	26.5928	27	4	8	148.148	296.296	0.5
Non-photoreceptor	1328	7.50749	7.50749	90.0899	22.5225	23	3	6	130.435	260.87	0.5
Average									124.111	248.222	0.5
Tissue 4
Photoreceptor/ Non-photoreceptor	Area (in pixels)	Area (in um2)	* bin (1X1)	* # of stacks (*12)	* step size (*0.25)	Volume (in um3)	Spitz	Argos	Spitz (per 1000um3)	Argos (per 1000um3)	Spitz/Argos
Non-photoreceptor	1766	9.98361	9.98361	119.803	29.9508	30	2	3	66.6667	100	0.666667
Non-photoreceptor	1592	8.99994	8.99994	107.999	26.9998	27	1	5	37.037	185.185	0.2
Non-photoreceptor	1231	6.95913	6.95913	83.5095	20.8774	21	3	5	142.857	238.095	0.6
Average									82.1869	174.427	0.488889
Tissue 5
Photoreceptor/ Non-photoreceptor	Area (in pixels)	Area (in um2)	* bin (1X1)	* # of stacks (*12)	* step size (*0.25)	Volume (in um3)	Spitz	Argos	Spitz (per 1000um3)	Argos (per 1000um3)	Spitz/Argos
Non-photoreceptor	1238	6.9987	6.9987	83.9844	20.9961	21	2	5	95.2381	238.095	0.4
Non-photoreceptor	1728	9.76878	9.76878	117.225	29.3063	29	1	3	34.4828	103.448	0.333333
Non-photoreceptor	1668	9.42959	9.42959	113.155	28.2888	28	1	3	35.7143	107.143	0.333333
Average									55.145	149.562	0.355556
Tissue 6
Photoreceptor/ Non-photoreceptor	Area (in pixels)	Area (in um2)	* bin (1X1)	* # of stacks (*12)	* step size (*0.25)	Volume (in um3)	Spitz	Argos	Spitz (per 1000um3)	Argos (per 1000um3)	Spitz/Argos
Non-photoreceptor	1974	11.1595	11.1595	133.914	33.4784	33	2	5	60.6061	151.515	0.4
Non-photoreceptor	1298	7.33789	7.33789	88.0547	22.0137	22	1	4	45.4545	181.818	0.25
Non-photoreceptor	1798	10.1645	10.1645	121.974	30.4935	30	2	4	66.6667	133.333	0.5
Average									57.5758	155.556	0.383333
Tissue 7
Photoreceptor/ Non-photoreceptor	Area (in pixels)	Area (in um2)	* bin (1X1)	* # of stacks (*12)	* step size (*0.25)	Volume (in um3)	Spitz	Argos	Spitz (per 1000um3)	Argos (per 1000um3)	Spitz/Argos
Non-photoreceptor	1399	7.90887	7.90887	94.9064	23.7266	24	2	2	83.3333	83.3333	1
Non-photoreceptor	1423	8.04455	8.04455	96.5346	24.1336	24	3	3	125	125	1
Non-photoreceptor	1519	8.58726	8.58726	103.047	25.7618	26	2	3	76.9231	115.385	0.666667
Average									95.0855	107.906	0.888889
Tissue 8
Photoreceptor/ Non-photoreceptor	Area (in pixels)	Area (in um2)	* bin (1X1)	* # of stacks (*12)	* step size (*0.25)	Volume (in um3)	Spitz	Argos	Spitz (per 1000um3)	Argos (per 1000um3)	Spitz/Argos
Non-photoreceptor	1391	7.86364	7.86364	94.3637	23.5909	24	3	5	125	208.333	0.6
Non-photoreceptor	1708	9.65572	9.65572	115.869	28.9672	29	2	6	68.9655	206.897	0.333333
Non-photoreceptor	1838	10.3906	10.3906	124.688	31.1719	31	3	5	96.7742	161.29	0.6
Average									96.9132	192.173	0.511111
Tissue 9
Photoreceptor/ Non-photoreceptor	Area (in pixels)	Area (in um2)	* bin (1X1)	* # of stacks (*12)	* step size (*0.25)	Volume (in um3)	Spitz	Argos	Spitz (per 1000um3)	Argos (per 1000um3)	Spitz/Argos
Non-photoreceptor	1803	10.1928	10.1928	122.313	30.5783	31	4	6	129.032	193.548	0.666667
Non-photoreceptor	1768	9.99491	9.99491	119.939	29.9847	30	3	4	100	133.333	0.75
Non-photoreceptor	1721	9.72921	9.72921	116.751	29.1876	29	5	6	172.414	206.897	0.833333
Average									133.815	177.926	0.75
Figure 2E; CantonS vs dsRNA crosses, fullfield spitz and argos mRNA counts along with spitz/argos ratio
CantonS
Tissue 1
Area (in pixels)	Area (in um2)	* bin (1X1)	* # of stacks (*12)	* step size (*0.25)	Volume (in um3)	Spitz	Argos	Spitz (per 1000um3)	Argos (per 1000um3)	Spitz/Argos
5583	31.562	31.562	378.744	94.686	95	28	12	294.737	126.316	2.33333
6734	38.0689	38.0689	456.826	114.207	114	31	14	271.93	122.807	2.21429
5299	29.9565	29.9565	359.478	89.8694	90	26	12	288.889	133.333	2.16667
6026	34.0664	34.0664	408.796	102.199	102	31	15	303.922	147.059	2.06667
7219	40.8107	40.8107	489.728	122.432	122	34	16	278.689	131.148	2.125
6427	36.3333	36.3333	436	109	109	30	13	275.229	119.266	2.30769
Average								285.566	129.988	2.20227
Tissue 2
Area (in pixels)	Area (in um2)	* bin (1X1)	* # of stacks (*12)	* step size (*0.25)	Volume (in um3)	Spitz	Argos	Spitz (per 1000um3)	Argos (per 1000um3)	Spitz/Argos
6316	35.7058	35.7058	428.47	107.117	107	33	13	308.411	121.495	2.53846
5429	30.6914	30.6914	368.297	92.0742	92	35	13	380.435	141.304	2.69231
6094	34.4508	34.4508	413.409	103.352	103	29	13	281.553	126.214	2.23077
6712	37.9445	37.9445	455.334	113.833	114	37	17	324.561	149.123	2.17647
7004	39.5952	39.5952	475.143	118.786	119	40	19	336.134	159.664	2.10526
5892	33.3088	33.3088	399.706	99.9265	100	36	14	360	140	2.57143
Average								331.849	139.633	2.38578
Tissue 3
Area (in pixels)	Area (in um2)	* bin (1X1)	* # of stacks (*12)	* step size (*0.25)	Volume (in um3)	Spitz	Argos	Spitz (per 1000um3)	Argos (per 1000um3)	Spitz/Argos
6364	35.9772	35.9772	431.726	107.931	108	32	14	296.296	129.63	2.28571
7012	39.6405	39.6405	475.685	118.921	119	35	15	294.118	126.05	2.33333
6447	36.4464	36.4464	437.357	109.339	109	38	17	348.624	155.963	2.23529
5810	32.8453	32.8453	394.143	98.5358	99	34	15	343.434	151.515	2.26667
6216	35.1405	35.1405	421.686	105.421	105	35	17	333.333	161.905	2.05882
6083	34.3886	34.3886	412.663	103.166	103	30	16	291.262	155.34	1.875
Average								317.845	146.734	2.17581
Tissue 4
Area (in pixels)	Area (in um2)	* bin (1X1)	* # of stacks (*12)	* step size (*0.25)	Volume (in um3)	Spitz	Argos	Spitz (per 1000um3)	Argos (per 1000um3)	Spitz/Argos
6217	35.1461	35.1461	421.754	105.438	105	39	16	371.429	152.381	2.4375
5774	32.6418	32.6418	391.701	97.9253	98	32	15	326.531	153.061	2.13333
6393	36.1411	36.1411	433.693	108.423	108	31	17	287.037	157.407	1.82353
7118	40.2397	40.2397	482.876	120.719	121	41	21	338.843	173.554	1.95238
6727	38.0293	38.0293	456.351	114.088	114	38	16	333.333	140.351	2.375
5925	33.4954	33.4954	401.945	100.486	100	34	14	340	140	2.42857
Average								332.862	152.792	2.19172
Tissue 5
Area (in pixels)	Area (in um2)	* bin (1X1)	* # of stacks (*12)	* step size (*0.25)	Volume (in um3)	Spitz	Argos	Spitz (per 1000um3)	Argos (per 1000um3)	Spitz/Argos
5901	33.3597	33.3597	400.317	100.079	100	35	15	350	150	2.33333
6337	35.8245	35.8245	429.894	107.474	107	37	16	345.794	149.533	2.3125
4893	27.6613	27.6613	331.935	82.9838	83	29	15	349.398	180.723	1.93333
5628	31.8164	31.8164	381.797	95.4491	95	35	17	368.421	178.947	2.05882
6613	37.3848	37.3848	448.618	112.154	112	32	17	285.714	151.786	1.88235
6109	34.5356	34.5356	414.427	103.607	104	35	14	336.538	134.615	2.5
Average								339.311	157.601	2.17006
Tissue 6
Area (in pixels)	Area (in um2)	* bin (1X1)	* # of stacks (*12)	* step size (*0.25)	Volume (in um3)	Spitz	Argos	Spitz (per 1000um3)	Argos (per 1000um3)	Spitz/Argos
4627	26.1575	26.1575	313.89	78.4725	78	27	13	346.154	166.667	2.07692
4976	28.1305	28.1305	337.566	84.3914	84	29	12	345.238	142.857	2.41667
5297	29.9452	29.9452	359.342	89.8355	90	30	12	333.333	133.333	2.5
6924	39.143	39.143	469.716	117.429	117	33	15	282.051	128.205	2.2
7286	41.1894	41.1894	494.273	123.568	124	36	16	290.323	129.032	2.25
5786	32.7096	32.7096	392.515	98.1288	98	32	14	326.531	142.857	2.28571
Average								320.605	140.492	2.28822
Tissue 7
Area (in pixels)	Area (in um2)	* bin (1X1)	* # of stacks (*12)	* step size (*0.25)	Volume (in um3)	Spitz	Argos	Spitz (per 1000um3)	Argos (per 1000um3)	Spitz/Argos
6464	36.5425	36.5425	438.51	109.627	110	32	15	290.909	136.364	2.13333
5745	32.4778	32.4778	389.734	97.4334	97	34	16	350.515	164.948	2.125
4638	26.2197	26.2197	314.636	78.6591	79	29	15	367.089	189.873	1.93333
5783	32.6926	32.6926	392.312	98.0779	98	33	15	336.735	153.061	2.2
6347	35.8811	35.8811	430.573	107.643	108	36	16	333.333	148.148	2.25
5788	32.7209	32.7209	392.651	98.1627	98	34	16	346.939	163.265	2.125
Average								337.587	159.277	2.12778
Tissue 8
Area (in pixels)	Area (in um2)	* bin (1X1)	* # of stacks (*12)	* step size (*0.25)	Volume (in um3)	Spitz	Argos	Spitz (per 1000um3)	Argos (per 1000um3)	Spitz/Argos
5674	32.0764	32.0764	384.917	96.2293	96	34	16	354.167	166.667	2.125
5647	31.9238	31.9238	383.086	95.7714	96	31	15	322.917	156.25	2.06667
7363	41.6247	41.6247	499.497	124.874	125	36	16	288	128	2.25
5748	32.4948	32.4948	389.937	97.4843	97	33	12	340.206	123.711	2.75
5464	30.8893	30.8893	370.671	92.6678	93	35	13	376.344	139.785	2.69231
7645	43.2189	43.2189	518.627	129.657	130	41	22	315.385	169.231	1.86364
Average								332.836	147.274	2.29127
Tissue 9
Area (in pixels)	Area (in um2)	* bin (1X1)	* # of stacks (*12)	* step size (*0.25)	Volume (in um3)	Spitz	Argos	Spitz (per 1000um3)	Argos (per 1000um3)	Spitz/Argos
4557	25.7618	25.7618	309.141	77.2853	77	27	13	350.649	168.831	2.07692
5575	31.5168	31.5168	378.201	94.5503	95	31	12	326.316	126.316	2.58333
4546	25.6996	25.6996	308.395	77.0988	77	33	15	428.571	194.805	2.2
6578	37.187	37.187	446.243	111.561	112	38	17	294.643	151.786	1.94118
5474	30.9458	30.9458	371.349	92.8374	93	34	13	354.839	139.785	2.53846
7349	41.5456	41.5456	498.547	124.637	125	40	18	264	144	1.83333
Average								336.503	154.254	2.19554
GMRGal4xargosdsRNA
Tissue 1
Area (in pixels)	Area (in um2)	* bin (1X1)	* # of stacks (*12)	* step size (*0.25)	Volume (in um3)	Spitz	Argos	Spitz (per 1000um3)	Argos (per 1000um3)	Spitz/Argos
5465	30.8949	30.8949	370.739	92.6847	93	32	8	344.086	86.0215	4
5464	30.8893	30.8893	370.671	92.6678	93	34	7	365.591	75.2688	4.85714
8464	47.8489	47.8489	574.187	143.547	144	37	6	256.944	41.6667	6.16667
5523	31.2228	31.2228	374.674	93.6684	94	30	5	393.617	53.1915	7.4
5163	29.1876	29.1876	350.252	87.5629	88	33	8	420.455	90.9091	4.625
4936	27.9043	27.9043	334.852	83.713	84	35	7	440.476	83.3333	5.28571
Average								370.195	71.7318	5.38909
Tissue 2
Area (in pixels)	Area (in um2)	* bin (1X1)	* # of stacks (*12)	* step size (*0.25)	Volume (in um3)	Spitz	Argos	Spitz (per 1000um3)	Argos (per 1000um3)	Spitz/Argos
4441	25.106	25.106	301.272	75.318	75	29	6	386.667	80	4.83333
6543	36.9891	36.9891	443.869	110.967	111	35	6	315.315	54.0541	5.83333
5175	29.2555	29.2555	351.066	87.7664	88	29	5	329.545	56.8182	5.8
6615	37.3961	37.3961	448.753	112.188	112	30	6	258.929	53.5714	4.83333
6324	35.751	35.751	429.012	107.253	107	29	4	271.028	37.3832	7.25
8221	46.4752	46.4752	557.703	139.426	139	34	5	208.633	35.9712	5.8
Average								295.02	52.9663	5.725
Tissue 3
Area (in pixels)	Area (in um2)	* bin (1X1)	* # of stacks (*12)	* step size (*0.25)	Volume (in um3)	Spitz	Argos	Spitz (per 1000um3)	Argos (per 1000um3)	Spitz/Argos
5343	30.2052	30.2052	362.463	90.6156	91	26	5	285.714	54.9451	5.2
4363	24.665	24.665	295.981	73.9951	74	29	6	391.892	81.0811	4.83333
4745	26.8246	26.8246	321.895	80.4737	80	27	5	337.5	62.5	5.4
6421	36.2994	36.2994	435.593	108.898	109	32	4	247.706	36.6972	6.75
5437	30.7366	30.7366	368.839	92.2098	92	27	5	293.478	54.3478	5.4
4375	24.7329	24.7329	296.795	74.1987	74	25	3	364.865	40.5405	9
Average								320.193	55.0186	6.09722
Tissue 4
Area (in pixels)	Area (in um2)	* bin (1X1)	* # of stacks (*12)	* step size (*0.25)	Volume (in um3)	Spitz	Argos	Spitz (per 1000um3)	Argos (per 1000um3)	Spitz/Argos
6452	36.4746	36.4746	437.696	109.424	109	35	4	321.101	36.6972	8.75
4484	25.3491	25.3491	304.189	76.0473	76	29	6	381.579	78.9474	4.83333
4278	24.1845	24.1845	290.214	72.5536	73	29	5	397.26	68.4932	5.8
5473	30.9401	30.9401	371.282	92.8204	93	32	6	311.828	64.5161	4.83333
6341	35.8471	35.8471	430.166	107.541	108	37	6	268.519	55.5556	4.83333
5481	30.9854	30.9854	371.824	92.9561	93	33	5	311.828	53.7634	5.8
Average								332.019	59.6621	5.80833
Tissue 5
Area (in pixels)	Area (in um2)	* bin (1X1)	* # of stacks (*12)	* step size (*0.25)	Volume (in um3)	Spitz	Argos	Spitz (per 1000um3)	Argos (per 1000um3)	Spitz/Argos
4728	26.7285	26.7285	320.742	80.1854	80	31	5	387.5	62.5	6.2
5472	30.9345	30.9345	371.214	92.8034	93	34	6	365.591	64.5161	5.66667
7211	40.7654	40.7654	489.185	122.296	122	47	8	385.246	65.5738	5.875
5015	28.351	28.351	340.211	85.0529	85	30	9	552.941	105.882	5.22222
5819	32.8962	32.8962	394.754	98.6885	99	33	7	474.747	70.7071	6.71429
6441	36.4125	36.4125	436.95	109.237	109	41	10	431.193	91.7431	4.7
Average								432.87	76.8204	5.7297
Tissue 6
Area (in pixels)	Area (in um2)	* bin (1X1)	* # of stacks (*12)	* step size (*0.25)	Volume (in um3)	Spitz	Argos	Spitz (per 1000um3)	Argos (per 1000um3)	Spitz/Argos
5472	30.9345	30.9345	371.214	92.8034	93	35	6	376.344	64.5161	5.83333
5149	29.1085	29.1085	349.302	87.3255	87	29	5	333.333	57.4713	5.8
7521	42.5179	42.5179	510.215	127.554	128	36	7	281.25	54.6875	5.14286
6743	38.1197	38.1197	457.437	114.359	114	33	5	315.789	43.8596	7.2
5886	33.2749	33.2749	399.299	99.8247	100	29	6	360	60	6
6218	35.1518	35.1518	421.821	105.455	105	30	7	342.857	66.6667	5.14286
Average								334.929	57.8669	5.85317
Tissue 7
Area (in pixels)	Area (in um2)	* bin (1X1)	* # of stacks (*12)	* step size (*0.25)	Volume (in um3)	Spitz	Argos	Spitz (per 1000um3)	Argos (per 1000um3)	Spitz/Argos
5772	32.6304	32.6304	391.565	97.8913	98	31	5	316.327	51.0204	6.2
4371	24.7103	24.7103	296.523	74.1308	74	28	6	378.378	81.0811	4.66667
6343	35.8584	35.8584	430.301	107.575	108	38	6	351.852	55.5556	6.33333
6382	36.0789	36.0789	432.947	108.237	108	35	7	324.074	64.8148	5
7281	41.1612	41.1612	493.934	123.484	123	37	7	308.943	56.9106	5.42857
4384	24.7838	24.7838	297.405	74.3513	74	28	7	513.514	94.5946	5.42857
Average								365.515	67.3295	5.50952
Tissue 8
Area (in pixels)	Area (in um2)	* bin (1X1)	* # of stacks (*12)	* step size (*0.25)	Volume (in um3)	Spitz	Argos	Spitz (per 1000um3)	Argos (per 1000um3)	Spitz/Argos
6324	35.751	35.751	429.012	107.253	107	36	5	336.449	46.729	7.2
7454	42.1392	42.1392	505.67	126.418	126	38	6	301.587	47.619	6.33333
5372	30.3692	30.3692	364.43	91.1075	91	37	7	406.593	76.9231	5.28571
5472	30.9345	30.9345	371.214	92.8034	93	37	6	397.849	64.5161	6.16667
6274	35.4684	35.4684	425.62	106.405	106	42	7	396.226	66.0377	6
5372	30.3692	30.3692	364.43	91.1075	91	35	6	384.615	65.9341	5.83333
Average								370.553	61.2932	6.13651
Tissue 9
Area (in pixels)	Area (in um2)	* bin (1X1)	* # of stacks (*12)	* step size (*0.25)	Volume (in um3)	Spitz	Argos	Spitz (per 1000um3)	Argos (per 1000um3)	Spitz/Argos
5643	31.9012	31.9012	382.814	95.7035	96	34	6	354.167	62.5	5.66667
6183	34.9539	34.9539	419.447	104.862	105	39	7	371.429	66.6667	5.57143
4910	27.7574	27.7574	333.088	83.2721	83	31	5	373.494	60.241	6.2
6372	36.0224	36.0224	432.269	108.067	108	38	7	351.852	64.8148	5.42857
5472	30.9345	30.9345	371.214	92.8034	93	36	7	387.097	75.2688	5.14286
6352	35.9093	35.9093	430.912	107.728	108	40	8	370.37	74.0741	5
Average								368.068	67.2609	5.50159
GMRGal4xspitzdsRNA
Tissue 1
Area (in pixels)	Area (in um2)	* bin (1X1)	* # of stacks (*12)	* step size (*0.25)	Volume (in um3)	Spitz	Argos	Spitz (per 1000um3)	Argos (per 1000um3)	Spitz/Argos
5363	30.3183	30.3183	363.819	90.9548	91	5	13	54.9451	142.857	0.384615
6351	35.9037	35.9037	430.844	107.711	108	6	12	55.5556	111.111	0.5
6454	36.486	36.486	437.831	109.458	109	7	10	64.2202	91.7431	0.7
6311	35.6775	35.6775	428.13	107.033	107	7	14	65.4206	130.841	0.5
5371	30.3635	30.3635	364.362	91.0905	91	6	11	65.9341	120.879	0.545455
4993	28.2266	28.2266	338.719	84.6797	85	5	8	58.8235	94.1176	0.625
Average								60.8165	115.258	0.542512
Tissue 2
Area (in pixels)	Area (in um2)	* bin (1X1)	* # of stacks (*12)	* step size (*0.25)	Volume (in um3)	Spitz	Argos	Spitz (per 1000um3)	Argos (per 1000um3)	Spitz/Argos
5744	32.4722	32.4722	389.666	97.4165	97	6	13	61.8557	134.021	0.461538
5382	30.4257	30.4257	365.108	91.2771	91	6	14	65.9341	153.846	0.428571
6283	35.5192	35.5192	426.231	106.558	107	8	16	74.7664	149.533	0.5
6281	35.5079	35.5079	426.095	106.524	107	9	18	84.1121	168.224	0.5
5183	29.3007	29.3007	351.608	87.9021	88	6	15	68.1818	170.455	0.4
5382	30.4257	30.4257	365.108	91.2771	91	7	16	76.9231	175.824	0.4375
Average								71.9622	158.65	0.454602
Tissue 3
Area (in pixels)	Area (in um2)	* bin (1X1)	* # of stacks (*12)	* step size (*0.25)	Volume (in um3)	Spitz	Argos	Spitz (per 1000um3)	Argos (per 1000um3)	Spitz/Argos
5372	30.3692	30.3692	364.43	91.1075	91	5	10	54.9451	109.89	0.5
4927	27.8535	27.8535	334.242	83.5604	84	5	11	59.5238	130.952	0.454545
5374	30.3805	30.3805	364.566	91.1414	91	6	13	65.9341	142.857	0.461538
5834	32.9809	32.9809	395.771	98.9428	99	7	16	70.7071	161.616	0.4375
7183	40.6072	40.6072	487.286	121.821	122	10	20	81.9672	163.934	0.5
5384	30.437	30.437	365.244	91.311	91	9	20	98.9011	219.78	0.45
Average								71.9964	154.838	0.467264
Tissue 4
Area (in pixels)	Area (in um2)	* bin (1X1)	* # of stacks (*12)	* step size (*0.25)	Volume (in um3)	Spitz	Argos	Spitz (per 1000um3)	Argos (per 1000um3)	Spitz/Argos
5384	30.437	30.437	365.244	91.311	91	7	22	76.9231	241.758	0.318182
7264	41.0651	41.0651	492.781	123.195	123	8	24	65.0407	195.122	0.333333
4735	26.768	26.768	321.217	80.3041	80	9	22	112.5	275	0.409091
5384	30.437	30.437	365.244	91.311	91	10	24	109.89	263.736	0.416667
7251	40.9916	40.9916	491.899	122.975	123	11	26	89.4309	211.382	0.423077
6823	38.572	38.572	462.864	115.716	116	10	25	86.2069	215.517	0.4
Average								89.9986	233.753	0.383392
Tissue 5
Area (in pixels)	Area (in um2)	* bin (1X1)	* # of stacks (*12)	* step size (*0.25)	Volume (in um3)	Spitz	Argos	Spitz (per 1000um3)	Argos (per 1000um3)	Spitz/Argos
5381	30.42	30.42	365.04	91.2601	91	7	17	76.9231	186.813	0.411765
5382	30.4257	30.4257	365.108	91.2771	91	4	14	43.956	153.846	0.285714
6183	34.9539	34.9539	419.447	104.862	105	7	18	66.6667	171.429	0.388889
5193	29.3572	29.3572	352.287	88.0717	88	6	16	68.1818	181.818	0.375
7016	39.6631	39.6631	475.957	118.989	119	7	21	58.8235	176.471	0.333333
5384	30.437	30.437	365.244	91.311	91	6	18	65.9341	197.802	0.333333
Average								63.4142	178.03	0.354672
Tissue 6
Area (in pixels)	Area (in um2)	* bin (1X1)	* # of stacks (*12)	* step size (*0.25)	Volume (in um3)	Spitz	Argos	Spitz (per 1000um3)	Argos (per 1000um3)	Spitz/Argos
5384	30.437	30.437	365.244	91.311	91	8	17	87.9121	186.813	0.470588
6291	35.5645	35.5645	426.774	106.693	107	9	17	84.1121	158.879	0.529412
5293	29.9226	29.9226	359.071	89.7677	90	8	16	88.8889	177.778	0.5
6183	34.9539	34.9539	419.447	104.862	105	9	21	85.7143	200	0.428571
5392	30.4822	30.4822	365.787	91.4467	91	7	20	76.9231	219.78	0.35
7053	39.8722	39.8722	478.467	119.617	120	8	19	66.6667	158.333	0.421053
Average								81.7029	183.597	0.449937
Tissue 7
Area (in pixels)	Area (in um2)	* bin (1X1)	* # of stacks (*12)	* step size (*0.25)	Volume (in um3)	Spitz	Argos	Spitz (per 1000um3)	Argos (per 1000um3)	Spitz/Argos
5472	30.9345	30.9345	371.214	92.8034	93	11	20	118.28	215.054	0.55
6381	36.0733	36.0733	432.879	108.22	108	10	18	92.5926	166.667	0.555556
6321	35.7341	35.7341	428.809	107.202	107	8	17	74.7664	158.879	0.470588
7243	40.9464	40.9464	491.356	122.839	123	11	23	89.4309	186.992	0.478261
5193	29.3572	29.3572	352.287	88.0717	88	9	20	102.273	227.273	0.45
7191	40.6524	40.6524	487.829	121.957	122	10	24	81.9672	196.721	0.416667
Average								93.2182	191.931	0.486845
Tissue 8
Area (in pixels)	Area (in um2)	* bin (1X1)	* # of stacks (*12)	* step size (*0.25)	Volume (in um3)	Spitz	Argos	Spitz (per 1000um3)	Argos (per 1000um3)	Spitz/Argos
6391	36.1298	36.1298	433.558	108.389	108	12	22	111.111	203.704	0.545455
5035	28.464	28.464	341.568	85.3921	85	9	22	105.882	258.824	0.409091
6941	39.2391	39.2391	470.869	117.717	118	11	25	93.2203	211.864	0.44
6193	35.0105	35.0105	420.126	105.031	105	10	21	95.2381	200	0.47619
6384	36.0902	36.0902	433.083	108.271	108	11	22	101.852	203.704	0.5
6191	34.9992	34.9992	419.99	104.997	105	11	24	104.762	228.571	0.458333
Average								102.011	217.778	0.471512
Tissue 9
Area (in pixels)	Area (in um2)	* bin (1X1)	* # of stacks (*12)	* step size (*0.25)	Volume (in um3)	Spitz	Argos	Spitz (per 1000um3)	Argos (per 1000um3)	Spitz/Argos
5363	30.3183	30.3183	363.819	90.9548	91	7	17	76.9231	186.813	0.411765
6183	34.9539	34.9539	419.447	104.862	105	9	21	85.7143	200	0.428571
5193	29.3572	29.3572	352.287	88.0717	88	6	16	68.1818	181.818	0.375
6373	36.028	36.028	432.336	108.084	108	8	18	74.0741	166.667	0.444444
6672	37.7184	37.7184	452.62	113.155	113	8	19	70.7965	168.142	0.421053
7192	40.658	40.658	487.896	121.974	122	9	22	73.7705	180.328	0.409091
Average								74.91	180.628	0.414987
ElavGal4xspitzdsRNA
Tissue 1
Area (in pixels)	Area (in um2)	* bin (1X1)	* # of stacks (*12)	* step size (*0.25)	Volume (in um3)	Spitz	Argos	Spitz (per 1000um3)	Argos (per 1000um3)	Spitz/Argos
5382	30.4257	30.4257	365.108	91.2771	91	13	5	142.857	54.9451	2.6
6351	35.9037	35.9037	430.844	107.711	108	14	6	129.63	55.5556	2.33333
5103	28.8484	28.8484	346.181	86.5453	87	13	6	149.425	68.9655	2.16667
5328	30.1204	30.1204	361.445	90.3612	90	12	5	133.333	55.5556	2.4
5382	30.4257	30.4257	365.108	91.2771	91	11	4	120.879	43.956	2.75
7284	41.1781	41.1781	494.138	123.534	124	10	4	80.6452	32.2581	2.5
Average								126.128	51.8726	2.45833
Tissue 2
Area (in pixels)	Area (in um2)	* bin (1X1)	* # of stacks (*12)	* step size (*0.25)	Volume (in um3)	Spitz	Argos	Spitz (per 1000um3)	Argos (per 1000um3)	Spitz/Argos
6354	35.9206	35.9206	431.048	107.762	108	13	6	120.37	55.5556	2.16667
5183	29.3007	29.3007	351.608	87.9021	88	11	5	125	56.8182	2.2
7183	40.6072	40.6072	487.286	121.821	122	13	6	106.557	49.1803	2.16667
5381	30.42	30.42	365.04	91.2601	91	10	4	109.89	43.956	2.5
6354	35.9206	35.9206	431.048	107.762	108	12	6	111.111	55.5556	2
6374	36.0337	36.0337	432.404	108.101	108	12	5	111.111	46.2963	2.4
Average								114.007	51.227	2.23889
Tissue 3
Area (in pixels)	Area (in um2)	* bin (1X1)	* # of stacks (*12)	* step size (*0.25)	Volume (in um3)	Spitz	Argos	Spitz (per 1000um3)	Argos (per 1000um3)	Spitz/Argos
6374	36.0337	36.0337	432.404	108.101	108	11	5	101.852	46.2963	2.2
6352	35.9093	35.9093	430.912	107.728	108	12	5	111.111	46.2963	2.4
4284	24.2184	24.2184	290.621	72.6553	73	9	4	123.288	54.7945	2.25
5294	29.9282	29.9282	359.138	89.7846	90	10	4	111.111	44.4444	2.5
5284	29.8717	29.8717	358.46	89.615	90	11	4	122.222	44.4444	2.75
6254	35.3553	35.3553	424.264	106.066	106	11	5	103.774	47.1698	2.2
Average								112.226	47.241	2.38333
Tissue 4
Area (in pixels)	Area (in um2)	* bin (1X1)	* # of stacks (*12)	* step size (*0.25)	Volume (in um3)	Spitz	Argos	Spitz (per 1000um3)	Argos (per 1000um3)	Spitz/Argos
7364	41.6304	41.6304	499.565	124.891	125	15	6	120	48	2.5
4274	24.1619	24.1619	289.943	72.4857	72	11	4	152.778	55.5556	2.75
6423	36.3107	36.3107	435.728	108.932	109	13	6	119.266	55.0459	2.16667
6032	34.1003	34.1003	409.203	102.301	102	12	6	117.647	58.8235	2
6882	38.9055	38.9055	466.866	116.717	117	14	6	119.658	51.2821	2.33333
5199	29.3911	29.3911	352.694	88.1734	88	11	4	125	45.4545	2.75
Average								125.725	52.3603	2.41667
Tissue 5
Area (in pixels)	Area (in um2)	* bin (1X1)	* # of stacks (*12)	* step size (*0.25)	Volume (in um3)	Spitz	Argos	Spitz (per 1000um3)	Argos (per 1000um3)	Spitz/Argos
6382	36.0789	36.0789	432.947	108.237	108	13	6	120.37	55.5556	2.16667
5246	29.6568	29.6568	355.882	88.9705	89	10	4	112.36	44.9438	2.5
5462	30.8779	30.8779	370.535	92.6338	93	11	5	118.28	53.7634	2.2
7004	39.5952	39.5952	475.143	118.786	119	15	8	126.05	67.2269	1.875
5472	30.9345	30.9345	371.214	92.8034	93	12	5	129.032	53.7634	2.4
6522	36.8704	36.8704	442.444	110.611	111	13	6	117.117	54.0541	2.16667
Average								120.535	54.8845	2.21806
Tissue 6
Area (in pixels)	Area (in um2)	* bin (1X1)	* # of stacks (*12)	* step size (*0.25)	Volume (in um3)	Spitz	Argos	Spitz (per 1000um3)	Argos (per 1000um3)	Spitz/Argos
6222	35.1744	35.1744	422.093	105.523	106	13	6	122.642	56.6038	2.16667
5372	30.3692	30.3692	364.43	91.1075	91	11	5	120.879	54.9451	2.2
5720	32.3365	32.3365	388.038	97.0094	97	13	6	134.021	61.8557	2.16667
6132	34.6656	34.6656	415.987	103.997	104	12	5	115.385	48.0769	2.4
7116	40.2284	40.2284	482.741	120.685	121	15	5	123.967	41.3223	3
5832	32.9696	32.9696	395.636	98.9089	99	11	5	111.111	50.5051	2.2
Average								121.334	52.2181	2.35556
Tissue 7
Area (in pixels)	Area (in um2)	* bin (1X1)	* # of stacks (*12)	* step size (*0.25)	Volume (in um3)	Spitz	Argos	Spitz (per 1000um3)	Argos (per 1000um3)	Spitz/Argos
5861	33.1336	33.1336	397.603	99.4008	99	15	7	151.515	70.7071	2.14286
6723	38.0067	38.0067	456.08	114.02	114	17	7	149.123	61.4035	2.42857
5721	32.3421	32.3421	388.106	97.0264	97	16	7	164.948	72.1649	2.28571
4372	24.7159	24.7159	296.591	74.1478	74	14	6	189.189	81.0811	2.33333
6821	38.5607	38.5607	462.728	115.682	116	17	7	146.552	60.3448	2.42857
5823	32.9188	32.9188	395.025	98.7563	99	12	5	121.212	50.5051	2.4
Average								153.757	66.0344	2.33651
Tissue 8
Area (in pixels)	Area (in um2)	* bin (1X1)	* # of stacks (*12)	* step size (*0.25)	Volume (in um3)	Spitz	Argos	Spitz (per 1000um3)	Argos (per 1000um3)	Spitz/Argos
6632	37.4922	37.4922	449.907	112.477	112	14	6	125	53.5714	2.33333
5813	32.8622	32.8622	394.347	98.5867	99	10	4	101.01	40.404	2.5
5413	30.6009	30.6009	367.211	91.8028	92	10	5	108.696	54.3478	2
7311	41.3308	41.3308	495.969	123.992	124	15	7	120.968	56.4516	2.14286
5924	33.4897	33.4897	401.877	100.469	100	13	5	130	50	2.6
4973	28.1135	28.1135	337.362	84.3406	84	9	3	107.143	35.7143	3
Average								115.469	48.4149	2.42937
Tissue 9
Area (in pixels)	Area (in um2)	* bin (1X1)	* # of stacks (*12)	* step size (*0.25)	Volume (in um3)	Spitz	Argos	Spitz (per 1000um3)	Argos (per 1000um3)	Spitz/Argos
6458	36.5086	36.5086	438.103	109.526	110	14	6	127.273	54.5455	2.33333
5832	32.9696	32.9696	395.636	98.9089	99	12	5	121.212	50.5051	2.4
6588	37.2435	37.2435	446.922	111.73	112	13	5	116.071	44.6429	2.6
6921	39.126	39.126	469.512	117.378	117	13	6	111.111	51.2821	2.16667
5938	33.5689	33.5689	402.827	100.707	101	11	4	108.911	39.604	2.75
4838	27.3503	27.3503	328.204	82.051	82	9	3	109.756	36.5854	3
Average								115.722	46.1941	2.54167

## Sheet: Figure 3
The data in the cells highlighted in blue were used to plot the graphs in the manuscript.
Figure 3B; CantonS vs GMRGal4xEGFRca vs GMRGal4xnon-EGFRca, fullfield spitz and argos mRNA counts along with spitz/argos ratio
CantonS
Tissue 1
Area (in pixels)	Area (in um2)	* bin (1X1)	* # of stacks (*30)	* step size (*0.3)	Volume (in um3)	Spitz	Argos	Spitz (per 1000um3)	Argos (per 1000um3)	Spitz/Argos
3476	19.6506	19.6506	589.519	176.856	177	59	30	333.333	169.492	1.96667
4297	24.2919	24.2919	728.758	218.627	219	63	31	287.671	141.553	2.03226
3992	22.5677	22.5677	677.031	203.109	203	61	28	300.493	137.931	2.17857
4184	23.6531	23.6531	709.594	212.878	213	65	29	305.164	136.15	2.24138
3840	21.7084	21.7084	651.252	195.376	195	64	29	328.205	148.718	2.2069
Average								310.973	146.769	2.12515
Tissue 2
Area (in pixels)	Area (in um2)	* bin (1X1)	* # of stacks (*30)	* step size (*0.3)	Volume (in um3)	Spitz	Argos	Spitz (per 1000um3)	Argos (per 1000um3)	Spitz/Argos
4628	26.1632	26.1632	784.895	235.468	235	69	30	293.617	127.66	2.3
2849	16.1061	16.1061	483.182	144.954	145	56	26	386.207	179.31	2.15385
3919	22.155	22.155	664.65	199.395	199	54	27	271.357	135.678	2
4648	26.2762	26.2762	788.287	236.486	236	71	33	300.847	139.831	2.15152
2974	16.8127	16.8127	504.381	151.314	151	57	25	377.483	165.563	2.28
Average								325.902	149.608	2.17707
Tissue 3
Area (in pixels)	Area (in um2)	* bin (1X1)	* # of stacks (*30)	* step size (*0.3)	Volume (in um3)	Spitz	Argos	Spitz (per 1000um3)	Argos (per 1000um3)	Spitz/Argos
4548	25.7109	25.7109	771.327	231.398	231	65	31	281.385	134.199	2.09677
2563	14.4892	14.4892	434.677	130.403	130	42	19	323.077	146.154	2.21053
3632	20.5325	20.5325	615.976	184.793	185	60	27	324.324	145.946	2.22222
4246	24.0036	24.0036	720.109	216.033	216	71	33	328.704	152.778	2.15152
4713	26.6437	26.6437	799.31	239.793	240	23	10	95.8333	41.6667	2.3
Average								270.665	124.149	2.19621
Tissue 4
Area (in pixels)	Area (in um2)	* bin (1X1)	* # of stacks (*30)	* step size (*0.3)	Volume (in um3)	Spitz	Argos	Spitz (per 1000um3)	Argos (per 1000um3)	Spitz/Argos
4638	26.2197	26.2197	786.591	235.977	236	78	34	330.508	144.068	2.29412
2766	15.6368	15.6368	469.105	140.732	141	54	26	382.979	184.397	2.07692
4632	26.1858	26.1858	785.573	235.672	236	64	30	271.186	127.119	2.13333
5022	28.3905	28.3905	851.716	255.515	256	82	37	320.312	144.531	2.21622
3629	20.5156	20.5156	615.467	184.64	185	70	31	378.378	167.568	2.25806
Average								336.673	153.536	2.19573
Tissue 5
Area (in pixels)	Area (in um2)	* bin (1X1)	* # of stacks (*30)	* step size (*0.3)	Volume (in um3)	Spitz	Argos	Spitz (per 1000um3)	Argos (per 1000um3)	Spitz/Argos
4472	25.2812	25.2812	758.437	227.531	228	75	31	328.947	135.965	2.41935
3593	20.3121	20.3121	609.362	182.809	183	57	25	311.475	136.612	2.28
4802	27.1468	27.1468	814.404	244.321	244	82	40	336.066	163.934	2.05
4118	23.28	23.28	698.4	209.52	210	67	31	319.048	147.619	2.16129
3889	21.9854	21.9854	659.562	197.869	198	65	30	328.283	151.515	2.16667
Average								324.764	147.129	2.21546
Tissue 6
Area (in pixels)	Area (in um2)	* bin (1X1)	* # of stacks (*30)	* step size (*0.3)	Volume (in um3)	Spitz	Argos	Spitz (per 1000um3)	Argos (per 1000um3)	Spitz/Argos
4682	26.4684	26.4684	794.053	238.216	238	74	34	310.924	142.857	2.17647
3843	21.7254	21.7254	651.761	195.528	196	65	30	331.633	153.061	2.16667
3991	22.562	22.562	676.861	203.058	203	60	27	295.567	133.005	2.22222
3649	20.6286	20.6286	618.859	185.658	186	57	27	306.452	145.161	2.11111
4831	27.3108	27.3108	819.323	245.797	246	69	33	280.488	134.146	2.09091
Average								305.013	141.646	2.15348
Tissue 7
Area (in pixels)	Area (in um2)	* bin (1X1)	* # of stacks (*30)	* step size (*0.3)	Volume (in um3)	Spitz	Argos	Spitz (per 1000um3)	Argos (per 1000um3)	Spitz/Argos
3642	20.5891	20.5891	617.672	185.302	185	66	31	356.757	167.568	2.12903
4473	25.2869	25.2869	758.607	227.582	228	74	36	324.561	157.895	2.05556
4638	26.2197	26.2197	786.591	235.977	236	68	31	288.136	131.356	2.19355
4391	24.8233	24.8233	744.7	223.41	223	67	31	300.448	139.013	2.16129
3739	21.1374	21.1374	634.123	190.237	190	71	35	373.684	184.211	2.02857
Average								328.717	156.008	2.1136
Tissue 8
Area (in pixels)	Area (in um2)	* bin (1X1)	* # of stacks (*30)	* step size (*0.3)	Volume (in um3)	Spitz	Argos	Spitz (per 1000um3)	Argos (per 1000um3)	Spitz/Argos
4393	24.8346	24.8346	745.039	223.512	224	67	30	299.107	133.929	2.23333
3739	21.1374	21.1374	634.123	190.237	190	71	34	373.684	178.947	2.08824
4399	24.8686	24.8686	746.057	223.817	224	71	31	316.964	138.393	2.29032
3110	17.5815	17.5815	527.446	158.234	158	57	25	360.759	158.228	2.28
4391	24.8233	24.8233	744.7	223.41	223	71	34	318.386	152.466	2.08824
Average								333.78	152.393	2.19603
Tissue 9
Area (in pixels)	Area (in um2)	* bin (1X1)	* # of stacks (*30)	* step size (*0.3)	Volume (in um3)	Spitz	Argos	Spitz (per 1000um3)	Argos (per 1000um3)	Spitz/Argos
4381	24.7668	24.7668	743.004	222.901	223	67	27	300.448	121.076	2.48148
3539	20.0068	20.0068	600.204	180.061	180	59	26	327.778	144.444	2.26923
4381	24.7668	24.7668	743.004	222.901	223	66	31	295.964	139.013	2.12903
4318	24.4107	24.4107	732.32	219.696	220	38	27	300	122.727	2.44444
4372	24.7159	24.7159	741.478	222.443	222	34	29	297.297	130.631	2.27586
Average								304.298	131.578	2.32001
GMRGal4xEGFRca
Tissue 1
Area (in pixels)	Area (in um2)	* bin (1X1)	* # of stacks (*30)	* step size (*0.3)	Volume (in um3)	Spitz	Argos	Spitz (per 1000um3)	Argos (per 1000um3)	Spitz/Argos
4638	26.2197	26.2197	786.591	235.977	236	61	163	258.475	690.678	0.374233
3627	20.5043	20.5043	615.128	184.538	185	62	161	335.135	870.27	0.385093
5342	30.1996	30.1996	905.987	271.796	272	70	189	257.353	694.853	0.37037
3947	22.3133	22.3133	669.399	200.82	201	55	177	273.632	880.597	0.310734
4021	22.7316	22.7316	681.949	204.585	205	58	181	282.927	882.927	0.320442
Average								281.504	803.865	0.352175
Tissue 2
Area (in pixels)	Area (in um2)	* bin (1X1)	* # of stacks (*30)	* step size (*0.3)	Volume (in um3)	Spitz	Argos	Spitz (per 1000um3)	Argos (per 1000um3)	Spitz/Argos
4362	24.6594	24.6594	739.782	221.935	222	63	219	283.784	986.486	0.287671
5499	31.0871	31.0871	932.613	279.784	280	71	233	253.571	832.143	0.304721
3994	22.579	22.579	677.37	203.211	203	68	220	334.975	1083.74	0.309091
4728	26.7285	26.7285	801.854	240.556	241	57	217	236.515	900.415	0.262673
4649	26.2819	26.2819	788.456	236.537	237	72	235	303.797	991.561	0.306383
Average								282.529	958.87	0.294108
Tissue 3
Area (in pixels)	Area (in um2)	* bin (1X1)	* # of stacks (*30)	* step size (*0.3)	Volume (in um3)	Spitz	Argos	Spitz (per 1000um3)	Argos (per 1000um3)	Spitz/Argos
5293	29.9226	29.9226	897.677	269.303	269	72	196	267.658	728.625	0.367347
4639	26.2253	26.2253	786.76	236.028	236	71	205	300.847	868.644	0.346341
4707	26.6098	26.6098	798.293	239.488	239	70	217	292.887	907.95	0.322581
5193	29.3572	29.3572	880.717	264.215	264	68	225	257.576	852.273	0.302222
4699	26.5645	26.5645	796.936	239.081	239	79	197	330.544	824.268	0.401015
Average								289.902	836.352	0.347901
Tissue 4
Area (in pixels)	Area (in um2)	* bin (1X1)	* # of stacks (*30)	* step size (*0.3)	Volume (in um3)	Spitz	Argos	Spitz (per 1000um3)	Argos (per 1000um3)	Spitz/Argos
5482	30.991	30.991	929.73	278.919	279	74	201	265.233	720.43	0.368159
5491	31.0419	31.0419	931.257	279.377	279	67	215	240.143	770.609	0.311628
5494	31.0589	31.0589	931.766	279.53	280	75	247	267.857	882.143	0.303644
3031	17.1349	17.1349	514.048	154.214	154	46	221	298.701	1435.06	0.208145
3549	20.0633	20.0633	601.899	180.57	181	69	275	381.215	1519.34	0.250909
Average								290.63	1065.52	0.288497
Tissue 5
Area (in pixels)	Area (in um2)	* bin (1X1)	* # of stacks (*30)	* step size (*0.3)	Volume (in um3)	Spitz	Argos	Spitz (per 1000um3)	Argos (per 1000um3)	Spitz/Argos
4472	25.2812	25.2812	758.437	227.531	228	67	231	293.86	1013.16	0.290043
4549	25.7165	25.7165	771.496	231.449	231	61	211	264.069	913.42	0.2891
4002	22.6242	22.6242	678.727	203.618	204	59	197	289.216	965.686	0.299492
5183	29.3007	29.3007	879.021	263.706	264	75	201	284.091	761.364	0.373134
4940	27.927	27.927	837.809	251.343	251	72	217	286.853	864.542	0.331797
Average								283.618	903.634	0.316713
Tissue 6
Area (in pixels)	Area (in um2)	* bin (1X1)	* # of stacks (*30)	* step size (*0.3)	Volume (in um3)	Spitz	Argos	Spitz (per 1000um3)	Argos (per 1000um3)	Spitz/Argos
4666	26.378	26.378	791.339	237.402	237	57	213	240.506	898.734	0.267606
4783	27.0394	27.0394	811.182	243.355	243	69	226	283.951	930.041	0.30531
5193	29.3572	29.3572	880.717	264.215	264	75	222	284.091	840.909	0.337838
4002	22.6242	22.6242	678.727	203.618	204	59	195	289.216	955.882	0.302564
5394	30.4935	30.4935	914.806	274.442	274	73	216	266.423	788.321	0.337963
Average								272.837	882.778	0.310256
Tissue 7
Area (in pixels)	Area (in um2)	* bin (1X1)	* # of stacks (*30)	* step size (*0.3)	Volume (in um3)	Spitz	Argos	Spitz (per 1000um3)	Argos (per 1000um3)	Spitz/Argos
5473	30.9401	30.9401	928.204	278.461	278	76	215	273.381	773.381	0.353488
4492	25.3943	25.3943	761.829	228.549	229	68	196	296.943	855.895	0.346939
4829	27.2995	27.2995	818.984	245.695	246	69	225	280.488	914.634	0.306667
6492	36.7008	36.7008	1101.02	330.307	330	83	255	251.515	772.727	0.32549
3848	21.7536	21.7536	652.609	195.783	196	58	236	295.918	1204.08	0.245763
Average								279.649	904.144	0.315669
Tissue 8
Area (in pixels)	Area (in um2)	* bin (1X1)	* # of stacks (*30)	* step size (*0.3)	Volume (in um3)	Spitz	Argos	Spitz (per 1000um3)	Argos (per 1000um3)	Spitz/Argos
4472	25.2812	25.2812	758.437	227.531	228	64	217	280.702	951.754	0.294931
4729	26.7341	26.7341	802.024	240.607	241	61	205	253.112	850.622	0.297561
5294	29.9282	29.9282	897.846	269.354	269	66	236	245.353	877.323	0.279661
3940	22.2737	22.2737	668.212	200.464	200	59	221	295	1105	0.266968
4294	24.275	24.275	728.249	218.475	218	62	243	284.404	1114.68	0.255144
Average								271.714	979.876	0.278853
Tissue 9
Area (in pixels)	Area (in um2)	* bin (1X1)	* # of stacks (*30)	* step size (*0.3)	Volume (in um3)	Spitz	Argos	Spitz (per 1000um3)	Argos (per 1000um3)	Spitz/Argos
5333	30.1487	30.1487	904.46	271.338	271	67	233	247.232	859.779	0.287554
4729	26.7341	26.7341	802.024	240.607	241	71	217	294.606	900.415	0.327189
4294	24.275	24.275	728.249	218.475	218	73	205	302.752	940.367	0.321951
5482	30.991	30.991	929.73	278.919	279	68	218	236.559	781.362	0.302752
4638	26.2197	26.2197	786.591	235.977	236	64	213	279.661	902.542	0.309859
Average								272.162	876.893	0.309861
Tissue 10
Area (in pixels)	Area (in um2)	* bin (1X1)	* # of stacks (*30)	* step size (*0.3)	Volume (in um3)	Spitz	Argos	Spitz (per 1000um3)	Argos (per 1000um3)	Spitz/Argos
5427	30.6801	30.6801	920.403	276.121	276	67	222	242.754	804.348	0.301802
5558	31.4207	31.4207	942.62	282.786	283	71	201	250.883	710.247	0.353234
5284	29.8717	29.8717	896.15	268.845	269	73	235	245.353	873.606	0.280851
4729	26.7341	26.7341	802.024	240.607	241	68	237	273.859	983.402	0.278481
4920	27.8139	27.8139	834.417	250.325	250	74	223	264	892	0.295964
Average								255.37	852.721	0.302066
GMRGal4xnon-EGFRca
Tissue 1
Area (in pixels)	Area (in um2)	* bin (1X1)	* # of stacks (*30)	* step size (*0.3)	Volume (in um3)	Spitz	Argos	Spitz (per 1000um3)	Argos (per 1000um3)	Spitz/Argos
4242	23.981	23.981	719.43	215.829	216	68	23	314.815	106.481	2.95652
3490	19.7298	19.7298	591.893	177.568	178	61	20	342.697	112.36	3.05
4950	27.9835	27.9835	839.505	251.851	252	66	21	261.905	83.3333	3.14286
5291	29.9112	29.9112	897.337	269.201	269	71	25	263.941	92.9368	2.84
4388	24.8064	24.8064	744.191	223.257	223	74	26	331.839	116.592	2.84615
Average								303.039	102.341	2.96711
Tissue 2
Area (in pixels)	Area (in um2)	* bin (1X1)	* # of stacks (*30)	* step size (*0.3)	Volume (in um3)	Spitz	Argos	Spitz (per 1000um3)	Argos (per 1000um3)	Spitz/Argos
4329	24.4728	24.4728	734.185	220.256	220	63	21	286.364	95.4545	3
4362	24.6594	24.6594	739.782	221.935	222	65	22	292.793	99.0991	2.95455
3477	19.6563	19.6563	589.689	176.907	177	59	20	333.333	112.994	2.95
4374	24.7272	24.7272	741.817	222.545	223	67	22	300.448	98.6547	3.04545
5119	28.9389	28.9389	868.167	260.45	260	60	23	230.769	88.4615	2.6087
Average								288.741	98.9328	2.91174
Tissue 3
Area (in pixels)	Area (in um2)	* bin (1X1)	* # of stacks (*30)	* step size (*0.3)	Volume (in um3)	Spitz	Argos	Spitz (per 1000um3)	Argos (per 1000um3)	Spitz/Argos
4361	24.6537	24.6537	739.612	221.884	222	65	21	292.793	94.5946	3.09524
4637	26.214	26.214	786.421	235.926	236	63	22	266.949	93.2203	2.86364
4441	25.106	25.106	753.18	225.954	226	68	22	300.885	97.3451	3.09091
5628	31.8164	31.8164	954.491	286.347	286	74	25	258.741	87.4126	2.96
4371	24.7103	24.7103	741.308	222.392	222	65	22	292.793	99.0991	2.95455
Average								282.432	94.3344	2.99287
Tissue 4
Area (in pixels)	Area (in um2)	* bin (1X1)	* # of stacks (*30)	* step size (*0.3)	Volume (in um3)	Spitz	Argos	Spitz (per 1000um3)	Argos (per 1000um3)	Spitz/Argos
4372	24.7159	24.7159	741.478	222.443	222	69	22	310.811	99.0991	3.13636
3729	21.0809	21.0809	632.427	189.728	190	59	23	310.526	121.053	2.56522
5193	29.3572	29.3572	880.717	264.215	264	81	27	306.818	102.273	3
4882	27.5991	27.5991	827.972	248.392	248	71	25	286.29	100.806	2.84
3899	22.0419	22.0419	661.258	198.378	198	68	22	343.434	111.111	3.09091
Average								311.576	106.868	2.9265
Tissue 5
Area (in pixels)	Area (in um2)	* bin (1X1)	* # of stacks (*30)	* step size (*0.3)	Volume (in um3)	Spitz	Argos	Spitz (per 1000um3)	Argos (per 1000um3)	Spitz/Argos
4632	26.1858	26.1858	785.573	235.672	236	65	21	275.424	88.9831	3.09524
5271	29.7982	29.7982	893.945	268.184	268	67	23	250	85.8209	2.91304
5377	30.3974	30.3974	911.923	273.577	274	69	23	251.825	83.9416	3
4813	27.209	27.209	816.27	244.881	245	71	24	289.796	97.9592	2.95833
4281	24.2015	24.2015	726.044	217.813	218	76	27	348.624	123.853	2.81481
Average								283.134	96.1116	2.95629
Tissue 6
Area (in pixels)	Area (in um2)	* bin (1X1)	* # of stacks (*30)	* step size (*0.3)	Volume (in um3)	Spitz	Argos	Spitz (per 1000um3)	Argos (per 1000um3)	Spitz/Argos
5274	29.8151	29.8151	894.454	268.336	268	72	25	268.657	93.2836	2.88
4372	24.7159	24.7159	741.478	222.443	222	69	24	310.811	108.108	2.875
3648	20.623	20.623	618.69	185.607	186	58	19	311.828	102.151	3.05263
4724	26.7059	26.7059	801.176	240.353	240	63	22	262.5	91.6667	2.86364
5117	28.9276	28.9276	867.827	260.348	260	66	23	253.846	88.4615	2.86957
Average								281.528	96.7341	2.90817
Tissue 7
Area (in pixels)	Area (in um2)	* bin (1X1)	* # of stacks (*30)	* step size (*0.3)	Volume (in um3)	Spitz	Argos	Spitz (per 1000um3)	Argos (per 1000um3)	Spitz/Argos
4372	24.7159	24.7159	741.478	222.443	222	67	23	301.802	103.604	2.91304
5341	30.1939	30.1939	905.817	271.745	272	75	25	275.735	91.9118	3
3789	21.4201	21.4201	642.603	192.781	193	59	21	305.699	108.808	2.80952
4381	24.7668	24.7668	743.004	222.901	223	63	23	282.511	103.139	2.73913
5014	28.3453	28.3453	850.359	255.108	255	66	20	258.824	78.4314	3.3
Average								284.914	97.1788	2.95234
Tissue 8
Area (in pixels)	Area (in um2)	* bin (1X1)	* # of stacks (*30)	* step size (*0.3)	Volume (in um3)	Spitz	Argos	Spitz (per 1000um3)	Argos (per 1000um3)	Spitz/Argos
4628	26.1632	26.1632	784.895	235.468	235	67	23	285.106	97.8723	2.91304
3728	21.0752	21.0752	632.257	189.677	190	61	20	321.053	105.263	3.05
3884	21.9571	21.9571	658.714	197.614	198	66	24	333.333	121.212	2.75
4829	27.2995	27.2995	818.984	245.695	246	73	22	296.748	89.4309	3.31818
5528	31.2511	31.2511	937.532	281.26	281	65	23	231.317	81.8505	2.82609
Average								293.511	99.1258	2.97146
Tissue 9
Area (in pixels)	Area (in um2)	* bin (1X1)	* # of stacks (*30)	* step size (*0.3)	Volume (in um3)	Spitz	Argos	Spitz (per 1000um3)	Argos (per 1000um3)	Spitz/Argos
3924	22.1833	22.1833	665.498	199.649	200	57	23	285	115	2.47826
4551	25.7279	25.7279	771.836	231.551	232	71	22	306.034	94.8276	3.22727
5193	29.3572	29.3572	880.717	264.215	264	77	25	291.667	94.697	3.08
4193	23.704	23.704	711.12	213.336	213	68	27	319.249	126.761	2.51852
5511	31.155	31.155	934.649	280.395	280	84	23	300	82.1429	3.65217
Average								300.39	102.686	2.99125
Figure 3D and 3E, GMRGal4gal80tsxEGFRca Heatshock for different timepoints, spitz and argos mRNA counts along with spitz/argos ratio
No heatshock control
Tissue 1
Area (in pixels)	Area (in um2)	* bin (1X1)	* # of stacks (*30)	* step size (*0.3)	Volume (in um3)	Spitz	Argos	Spitz (per 1000um3)	Argos (per 1000um3)	Spitz/Argos
3749	21.194	21.194	635.819	190.746	191	57	28	298.429	146.597	2.03571
3994	22.579	22.579	677.37	203.211	203	66	32	325.123	157.635	2.0625
4274	24.1619	24.1619	724.857	217.457	217	62	27	285.714	124.424	2.2963
4738	26.785	26.785	803.55	241.065	241	63	33	261.411	136.929	1.90909
5193	29.3572	29.3572	880.717	264.215	264	66	28	250	106.061	2.35714
Average								284.136	134.329	2.13215
Tissue 2
Area (in pixels)	Area (in um2)	* bin (1X1)	* # of stacks (*30)	* step size (*0.3)	Volume (in um3)	Spitz	Argos	Spitz (per 1000um3)	Argos (per 1000um3)	Spitz/Argos
5472	30.9345	30.9345	928.034	278.41	278	73	32	262.59	115.108	2.28125
4892	27.6556	27.6556	829.668	248.9	249	68	28	273.092	112.45	2.42857
4839	27.356	27.356	820.68	246.204	246	63	27	256.098	109.756	2.33333
4203	23.7605	23.7605	712.816	213.845	214	69	35	322.43	163.551	1.97143
3899	22.0419	22.0419	661.258	198.378	198	59	28	297.98	141.414	2.10714
Average								282.438	128.456	2.22435
Tissue 3
Area (in pixels)	Area (in um2)	* bin (1X1)	* # of stacks (*30)	* step size (*0.3)	Volume (in um3)	Spitz	Argos	Spitz (per 1000um3)	Argos (per 1000um3)	Spitz/Argos
4793	27.0959	27.0959	812.878	243.863	244	63	31	258.197	127.049	2.03226
4283	24.2128	24.2128	726.384	217.915	218	63	29	288.991	133.028	2.17241
3997	22.596	22.596	677.879	203.364	203	65	25	320.197	123.153	2.6
5103	28.8484	28.8484	865.453	259.636	260	69	33	265.385	126.923	2.09091
4492	25.3943	25.3943	761.829	228.549	229	69	31	301.31	135.371	2.22581
Average								286.816	129.105	2.22428
Tissue 4
Area (in pixels)	Area (in um2)	* bin (1X1)	* # of stacks (*30)	* step size (*0.3)	Volume (in um3)	Spitz	Argos	Spitz (per 1000um3)	Argos (per 1000um3)	Spitz/Argos
5373	30.3748	30.3748	911.244	273.373	273	80	36	293.04	131.868	2.22222
3426	19.368	19.368	581.039	174.312	174	57	27	327.586	155.172	2.11111
5732	32.4043	32.4043	972.13	291.639	292	69	34	236.301	116.438	2.02941
5311	30.0243	30.0243	900.729	270.219	270	79	35	292.593	129.63	2.25714
4903	27.7178	27.7178	831.534	249.46	249	69	32	277.108	128.514	2.15625
Average								285.326	132.325	2.15523
Tissue 5
Area (in pixels)	Area (in um2)	* bin (1X1)	* # of stacks (*30)	* step size (*0.3)	Volume (in um3)	Spitz	Argos	Spitz (per 1000um3)	Argos (per 1000um3)	Spitz/Argos
4738	26.785	26.785	803.55	241.065	241	70	33	290.456	136.929	2.12121
4374	24.7272	24.7272	741.817	222.545	223	61	26	273.543	116.592	2.34615
5193	29.3572	29.3572	880.717	264.215	264	79	37	299.242	140.152	2.13514
5281	29.8547	29.8547	895.641	268.692	269	70	33	260.223	122.677	2.12121
4865	27.503	27.503	825.089	247.527	248	68	32	274.194	129.032	2.125
Average								279.532	129.076	2.16974
Tissue 6
Area (in pixels)	Area (in um2)	* bin (1X1)	* # of stacks (*30)	* step size (*0.3)	Volume (in um3)	Spitz	Argos	Spitz (per 1000um3)	Argos (per 1000um3)	Spitz/Argos
4381	24.7668	24.7668	743.004	222.901	223	68	32	304.933	143.498	2.125
4638	26.2197	26.2197	786.591	235.977	236	67	29	283.898	122.881	2.31034
4229	23.9075	23.9075	717.225	215.168	215	59	29	274.419	134.884	2.03448
5026	28.4131	28.4131	852.394	255.718	256	63	30	246.094	117.188	2.1
4382	24.7725	24.7725	743.174	222.952	223	70	30	313.901	134.529	2.33333
Average								284.649	130.596	2.18063
Tissue 7
Area (in pixels)	Area (in um2)	* bin (1X1)	* # of stacks (*30)	* step size (*0.3)	Volume (in um3)	Spitz	Argos	Spitz (per 1000um3)	Argos (per 1000um3)	Spitz/Argos
5382	30.4257	30.4257	912.771	273.831	274	76	33	277.372	120.438	2.30303
5271	29.7982	29.7982	893.945	268.184	268	71	35	264.925	130.597	2.02857
4163	23.5344	23.5344	706.032	211.81	212	64	28	301.887	132.075	2.28571
4993	28.2266	28.2266	846.797	254.039	254	71	30	279.528	118.11	2.36667
5381	30.42	30.42	912.601	273.78	274	73	33	266.423	120.438	2.21212
Average								278.027	124.332	2.23922
Tissue 8
Area (in pixels)	Area (in um2)	* bin (1X1)	* # of stacks (*30)	* step size (*0.3)	Volume (in um3)	Spitz	Argos	Spitz (per 1000um3)	Argos (per 1000um3)	Spitz/Argos
4371	24.7103	24.7103	741.308	222.392	222	65	28	292.793	126.126	2.32143
4381	24.7668	24.7668	743.004	222.901	223	68	35	304.933	156.951	1.94286
5183	29.3007	29.3007	879.021	263.706	264	72	32	272.727	121.212	2.25
5311	30.0243	30.0243	900.729	270.219	270	68	30	251.852	111.111	2.26667
5072	28.6732	28.6732	860.196	258.059	258	73	35	282.946	135.659	2.08571
Average								281.05	130.212	2.17333
20 minutes heatshock
Tissue 1
Area (in pixels)	Area (in um2)	* bin (1X1)	* # of stacks (*30)	* step size (*0.3)	Volume (in um3)	Spitz	Argos	Spitz (per 1000um3)	Argos (per 1000um3)	Spitz/Argos
5381	30.42	30.42	912.601	273.78	274	78	61	284.672	222.628	1.27869
4371	24.7103	24.7103	741.308	222.392	222	72	59	324.324	265.766	1.22034
5193	29.3572	29.3572	880.717	264.215	264	79	60	299.242	227.273	1.31667
4917	27.7969	27.7969	833.908	250.172	250	73	56	292	224	1.30357
5371	30.3635	30.3635	910.905	273.272	273	74	55	271.062	201.465	1.34545
Average								294.26	228.226	1.29294
Tissue 2
Area (in pixels)	Area (in um2)	* bin (1X1)	* # of stacks (*30)	* step size (*0.3)	Volume (in um3)	Spitz	Argos	Spitz (per 1000um3)	Argos (per 1000um3)	Spitz/Argos
3825	21.6236	21.6236	648.708	194.612	195	67	54	343.59	276.923	1.24074
3548	20.0577	20.0577	601.73	180.519	181	62	49	342.541	270.718	1.26531
5171	29.2329	29.2329	876.986	263.096	263	67	57	254.753	216.73	1.17544
5311	30.0243	30.0243	900.729	270.219	270	71	55	262.963	203.704	1.29091
5441	30.7592	30.7592	922.777	276.833	277	77	60	277.978	216.606	1.28333
Average								296.365	236.936	1.25115
Tissue 3
Area (in pixels)	Area (in um2)	* bin (1X1)	* # of stacks (*30)	* step size (*0.3)	Volume (in um3)	Spitz	Argos	Spitz (per 1000um3)	Argos (per 1000um3)	Spitz/Argos
4931	27.8761	27.8761	836.282	250.885	251	72	61	286.853	243.028	1.18033
4882	27.5991	27.5991	827.972	248.392	248	71	58	286.29	233.871	1.22414
5381	30.42	30.42	912.601	273.78	274	70	53	255.474	193.431	1.32075
5593	31.6185	31.6185	948.556	284.567	285	68	48	238.596	168.421	1.41667
5110	28.888	28.888	866.64	259.992	260	79	54	303.846	207.692	1.46296
Average								274.212	209.289	1.32097
Tissue 4
Area (in pixels)	Area (in um2)	* bin (1X1)	* # of stacks (*30)	* step size (*0.3)	Volume (in um3)	Spitz	Argos	Spitz (per 1000um3)	Argos (per 1000um3)	Spitz/Argos
5391	30.4766	30.4766	914.297	274.289	274	78	61	284.672	222.628	1.27869
4381	24.7668	24.7668	743.004	222.901	223	68	52	304.933	233.184	1.30769
4371	24.7103	24.7103	741.308	222.392	222	73	60	328.829	270.27	1.21667
4438	25.089	25.089	752.671	225.801	226	71	56	314.159	247.788	1.26786
5381	30.42	30.42	912.601	273.78	274	79	61	288.321	222.628	1.29508
Average								304.183	239.299	1.2732
Tissue 5
Area (in pixels)	Area (in um2)	* bin (1X1)	* # of stacks (*30)	* step size (*0.3)	Volume (in um3)	Spitz	Argos	Spitz (per 1000um3)	Argos (per 1000um3)	Spitz/Argos
4372	24.7159	24.7159	741.478	222.443	222	67	54	301.802	243.243	1.24074
5482	30.991	30.991	929.73	278.919	279	81	61	290.323	218.638	1.32787
4852	27.4295	27.4295	822.884	246.865	247	76	67	307.692	271.255	1.13433
4284	24.2184	24.2184	726.553	217.966	218	72	61	330.275	279.817	1.18033
3966	22.4207	22.4207	672.621	201.786	202	60	45	297.03	222.772	1.33333
Average								305.424	247.145	1.24332
Tissue 6
Area (in pixels)	Area (in um2)	* bin (1X1)	* # of stacks (*30)	* step size (*0.3)	Volume (in um3)	Spitz	Argos	Spitz (per 1000um3)	Argos (per 1000um3)	Spitz/Argos
4382	24.7725	24.7725	743.174	222.952	223	67	51	300.448	228.7	1.31373
4629	26.1688	26.1688	785.064	235.519	236	69	48	292.373	203.39	1.4375
5472	30.9345	30.9345	928.034	278.41	278	79	59	284.173	212.23	1.33898
4263	24.0997	24.0997	722.992	216.898	217	68	47	313.364	216.59	1.44681
5472	30.9345	30.9345	928.034	278.41	278	84	69	302.158	248.201	1.21739
Average								298.503	221.822	1.35088
Tissue 7
Area (in pixels)	Area (in um2)	* bin (1X1)	* # of stacks (*30)	* step size (*0.3)	Volume (in um3)	Spitz	Argos	Spitz (per 1000um3)	Argos (per 1000um3)	Spitz/Argos
4628	26.1632	26.1632	784.895	235.468	235	67	52	285.106	221.277	1.28846
4524	25.5752	25.5752	767.256	230.177	230	73	61	317.391	265.217	1.19672
4992	28.2209	28.2209	846.628	253.988	254	68	54	267.717	212.598	1.25926
4728	26.7285	26.7285	801.854	240.556	241	74	57	307.054	236.515	1.29825
4377	24.7442	24.7442	742.326	222.698	223	68	49	304.933	219.731	1.38776
Average								296.44	231.068	1.28609
Tissue 8
Area (in pixels)	Area (in um2)	* bin (1X1)	* # of stacks (*30)	* step size (*0.3)	Volume (in um3)	Spitz	Argos	Spitz (per 1000um3)	Argos (per 1000um3)	Spitz/Argos
4628	26.1632	26.1632	784.895	235.468	235	71	54	302.128	229.787	1.31481
5372	30.3692	30.3692	911.075	273.322	273	79	62	289.377	227.106	1.27419
4371	24.7103	24.7103	741.308	222.392	222	65	47	292.793	211.712	1.38298
4337	24.5181	24.5181	735.542	220.663	221	61	49	276.018	221.719	1.2449
5361	30.307	30.307	909.209	272.763	273	68	50	249.084	183.15	1.36
Average								281.88	214.695	1.31538
40 minutes heatshock
Tissue 1
Area (in pixels)	Area (in um2)	* bin (1X1)	* # of stacks (*30)	* step size (*0.3)	Volume (in um3)	Spitz	Argos	Spitz (per 1000um3)	Argos (per 1000um3)	Spitz/Argos
3849	21.7593	21.7593	652.779	195.834	196	57	59	290.816	301.02	0.966102
4629	26.1688	26.1688	785.064	235.519	236	68	70	288.136	296.61	0.971429
4624	26.1405	26.1405	784.216	235.265	235	69	72	293.617	306.383	0.958333
5372	30.3692	30.3692	911.075	273.322	273	82	85	300.366	311.355	0.964706
4992	28.2209	28.2209	846.628	253.988	254	68	71	267.717	279.528	0.957746
Average								288.13	298.979	0.963663
Tissue 2
Area (in pixels)	Area (in um2)	* bin (1X1)	* # of stacks (*30)	* step size (*0.3)	Volume (in um3)	Spitz	Argos	Spitz (per 1000um3)	Argos (per 1000um3)	Spitz/Argos
4329	24.4728	24.4728	734.185	220.256	220	64	68	290.909	309.091	0.941176
5472	30.9345	30.9345	928.034	278.41	278	76	84	273.381	302.158	0.904762
4628	26.1632	26.1632	784.895	235.468	235	70	81	297.872	344.681	0.864198
4733	26.7567	26.7567	802.702	240.811	241	66	76	273.859	315.353	0.868421
4729	26.7341	26.7341	802.024	240.607	241	67	74	278.008	307.054	0.905405
Average								282.806	315.667	0.896792
Tissue 3
Area (in pixels)	Area (in um2)	* bin (1X1)	* # of stacks (*30)	* step size (*0.3)	Volume (in um3)	Spitz	Argos	Spitz (per 1000um3)	Argos (per 1000um3)	Spitz/Argos
4527	25.5922	25.5922	767.765	230.33	230	64	70	278.261	304.348	0.914286
5442	30.7649	30.7649	922.946	276.884	277	77	83	277.978	299.639	0.927711
4882	27.5991	27.5991	827.972	248.392	248	73	81	294.355	326.613	0.901235
4362	24.6594	24.6594	739.782	221.935	222	70	82	315.315	369.369	0.853659
4381	24.7668	24.7668	743.004	222.901	223	64	76	286.996	340.807	0.842105
Average								290.581	328.155	0.887799
Tissue 4
Area (in pixels)	Area (in um2)	* bin (1X1)	* # of stacks (*30)	* step size (*0.3)	Volume (in um3)	Spitz	Argos	Spitz (per 1000um3)	Argos (per 1000um3)	Spitz/Argos
5003	28.2831	28.2831	848.493	254.548	255	79	87	309.804	341.176	0.908046
4472	25.2812	25.2812	758.437	227.531	228	72	86	315.789	377.193	0.837209
5372	30.3692	30.3692	911.075	273.322	273	81	99	296.703	362.637	0.818182
4527	25.5922	25.5922	767.765	230.33	230	71	84	308.696	365.217	0.845238
5154	29.1368	29.1368	874.103	262.231	262	76	87	290.076	332.061	0.873563
Average								304.214	355.657	0.856448
Tissue 5
Area (in pixels)	Area (in um2)	* bin (1X1)	* # of stacks (*30)	* step size (*0.3)	Volume (in um3)	Spitz	Argos	Spitz (per 1000um3)	Argos (per 1000um3)	Spitz/Argos
5173	29.2442	29.2442	877.325	263.197	263	69	80	262.357	304.183	0.8625
4371	24.7103	24.7103	741.308	222.392	222	71	78	319.82	351.351	0.910256
4371	24.7103	24.7103	741.308	222.392	222	69	78	310.811	351.351	0.884615
5361	30.307	30.307	909.209	272.763	273	76	87	278.388	318.681	0.873563
4418	24.976	24.976	749.279	224.784	225	70	87	311.111	386.667	0.804598
Average								296.497	342.447	0.867107
Tissue 6
Area (in pixels)	Area (in um2)	* bin (1X1)	* # of stacks (*30)	* step size (*0.3)	Volume (in um3)	Spitz	Argos	Spitz (per 1000um3)	Argos (per 1000um3)	Spitz/Argos
4371	24.7103	24.7103	741.308	222.392	222	69	76	310.811	342.342	0.907895
5371	30.3635	30.3635	910.905	273.272	273	77	84	282.051	307.692	0.916667
4371	24.7103	24.7103	741.308	222.392	222	58	69	261.261	310.811	0.84058
5263	29.753	29.753	892.589	267.777	268	79	90	294.776	335.821	0.877778
4371	24.7103	24.7103	741.308	222.392	222	66	75	297.297	337.838	0.88
Average								289.239	326.901	0.884584
Tissue 7
Area (in pixels)	Area (in um2)	* bin (1X1)	* # of stacks (*30)	* step size (*0.3)	Volume (in um3)	Spitz	Argos	Spitz (per 1000um3)	Argos (per 1000um3)	Spitz/Argos
4371	24.7103	24.7103	741.308	222.392	222	65	75	292.793	337.838	0.866667
5518	31.1945	31.1945	935.836	280.751	281	77	85	274.021	302.491	0.905882
4681	26.4628	26.4628	793.883	238.165	238	70	79	294.118	331.933	0.886076
5183	29.3007	29.3007	879.021	263.706	264	80	88	303.03	333.333	0.909091
5381	30.42	30.42	912.601	273.78	274	75	80	273.723	291.971	0.9375
Average								287.537	319.513	0.901043
Tissue 8
Area (in pixels)	Area (in um2)	* bin (1X1)	* # of stacks (*30)	* step size (*0.3)	Volume (in um3)	Spitz	Argos	Spitz (per 1000um3)	Argos (per 1000um3)	Spitz/Argos
5043	28.5092	28.5092	855.277	256.583	257	72	80	280.156	311.284	0.9
5381	30.42	30.42	912.601	273.78	274	78	85	284.672	310.219	0.917647
4313	24.3824	24.3824	731.472	219.441	219	65	72	296.804	328.767	0.902778
5381	30.42	30.42	912.601	273.78	274	83	90	302.92	328.467	0.922222
4926	27.8478	27.8478	835.434	250.63	251	75	86	298.805	342.629	0.872093
Average								292.671	324.273	0.902948
60 minutes heatshock
Tissue 1
Area (in pixels)	Area (in um2)	* bin (1X1)	* # of stacks (*30)	* step size (*0.3)	Volume (in um3)	Spitz	Argos	Spitz (per 1000um3)	Argos (per 1000um3)	Spitz/Argos
4382	24.7725	24.7725	743.174	222.952	223	67	91	300.448	408.072	0.736264
5193	29.3572	29.3572	880.717	264.215	264	74	103	280.303	390.152	0.718447
5433	30.714	30.714	921.42	276.426	276	80	107	289.855	387.681	0.747664
5283	29.866	29.866	895.981	268.794	269	81	111	301.115	412.639	0.72973
4992	28.2209	28.2209	846.628	253.988	254	75	107	295.276	421.26	0.700935
Average								293.399	403.961	0.726608
Tissue 2
Area (in pixels)	Area (in um2)	* bin (1X1)	* # of stacks (*30)	* step size (*0.3)	Volume (in um3)	Spitz	Argos	Spitz (per 1000um3)	Argos (per 1000um3)	Spitz/Argos
4392	24.829	24.829	744.87	223.461	223	66	105	295.964	470.852	0.628571
5482	30.991	30.991	929.73	278.919	279	79	111	283.154	397.849	0.711712
4527	25.5922	25.5922	767.765	230.33	230	69	112	300	486.957	0.616071
4376	24.7385	24.7385	742.156	222.647	223	63	109	282.511	488.789	0.577982
5342	30.1996	30.1996	905.987	271.796	272	80	118	294.118	433.824	0.677966
Average								291.149	455.654	0.64246
Tissue 3
Area (in pixels)	Area (in um2)	* bin (1X1)	* # of stacks (*30)	* step size (*0.3)	Volume (in um3)	Spitz	Argos	Spitz (per 1000um3)	Argos (per 1000um3)	Spitz/Argos
4373	24.7216	24.7216	741.647	222.494	222	66	110	297.297	495.495	0.6
4335	24.5068	24.5068	735.203	220.561	221	69	108	312.217	488.688	0.638889
5133	29.018	29.018	870.541	261.162	261	78	112	298.851	429.119	0.696429
4391	24.8233	24.8233	744.7	223.41	223	64	111	286.996	497.758	0.576577
5371	30.3635	30.3635	910.905	273.272	273	75	101	274.725	369.963	0.742574
Average								294.017	456.205	0.650894
Tissue 4
Area (in pixels)	Area (in um2)	* bin (1X1)	* # of stacks (*30)	* step size (*0.3)	Volume (in um3)	Spitz	Argos	Spitz (per 1000um3)	Argos (per 1000um3)	Spitz/Argos
4627	26.1575	26.1575	784.725	235.417	235	71	111	302.128	472.34	0.63964
4727	26.7228	26.7228	801.685	240.505	241	70	110	290.456	456.432	0.636364
4993	28.2266	28.2266	846.797	254.039	254	78	121	307.087	476.378	0.644628
4729	26.7341	26.7341	802.024	240.607	241	71	113	294.606	468.88	0.628319
4739	26.7907	26.7907	803.72	241.116	241	78	124	323.651	514.523	0.629032
Average								303.586	477.71	0.635596
Tissue 5
Area (in pixels)	Area (in um2)	* bin (1X1)	* # of stacks (*30)	* step size (*0.3)	Volume (in um3)	Spitz	Argos	Spitz (per 1000um3)	Argos (per 1000um3)	Spitz/Argos
5482	30.991	30.991	929.73	278.919	279	78	118	279.57	422.939	0.661017
5392	30.4822	30.4822	914.467	274.34	274	81	121	295.62	441.606	0.669421
5381	30.42	30.42	912.601	273.78	274	84	120	306.569	437.956	0.7
5371	30.3635	30.3635	910.905	273.272	273	87	114	318.681	417.582	0.763158
3996	22.5903	22.5903	677.709	203.313	203	65	123	320.197	605.911	0.528455
Average								304.128	465.199	0.66441
Tissue 6
Area (in pixels)	Area (in um2)	* bin (1X1)	* # of stacks (*30)	* step size (*0.3)	Volume (in um3)	Spitz	Argos	Spitz (per 1000um3)	Argos (per 1000um3)	Spitz/Argos
4833	27.3221	27.3221	819.662	245.899	246	73	121	296.748	491.87	0.603306
5073	28.6788	28.6788	860.365	258.11	258	75	133	290.698	515.504	0.56391
4527	25.5922	25.5922	767.765	230.33	230	70	119	304.348	517.391	0.588235
5283	29.866	29.866	895.981	268.794	269	75	117	278.81	434.944	0.641026
5371	30.3635	30.3635	910.905	273.272	273	79	110	289.377	402.93	0.718182
Average								291.996	472.528	0.622932
Tissue 7
Area (in pixels)	Area (in um2)	* bin (1X1)	* # of stacks (*30)	* step size (*0.3)	Volume (in um3)	Spitz	Argos	Spitz (per 1000um3)	Argos (per 1000um3)	Spitz/Argos
4482	25.3378	25.3378	760.133	228.04	228	63	106	276.316	464.912	0.59434
4993	28.2266	28.2266	846.797	254.039	254	79	112	311.024	440.945	0.705357
5271	29.7982	29.7982	893.945	268.184	268	76	109	283.582	406.716	0.697248
4882	27.5991	27.5991	827.972	248.392	248	65	109	262.097	439.516	0.59633
4927	27.8535	27.8535	835.604	250.681	251	78	114	310.757	454.183	0.684211
Average								288.755	441.255	0.655497
Tissue 8
Area (in pixels)	Area (in um2)	* bin (1X1)	* # of stacks (*30)	* step size (*0.3)	Volume (in um3)	Spitz	Argos	Spitz (per 1000um3)	Argos (per 1000um3)	Spitz/Argos
4628	26.1632	26.1632	784.895	235.468	235	74	110	314.894	468.085	0.672727
4766	26.9433	26.9433	808.299	242.49	242	73	106	301.653	438.017	0.688679
5022	28.3905	28.3905	851.716	255.515	256	76	113	296.875	441.406	0.672566
4629	26.1688	26.1688	785.064	235.519	236	69	105	292.373	444.915	0.657143
4628	26.1632	26.1632	784.895	235.468	235	70	110	297.872	468.085	0.636364
Average								300.733	452.102	0.665496

## Sheet: Figure 4
The data in the cells highlighted in blue were used to plot the graphs in the manuscript.
Figure 4A and 4B, GMRGal4gal80tsxUASArgos Heatshock for different timepoints, spitz and argos mRNA counts along with spitz/argos ratio
No heatshock control
Tissue 1
Area (in pixels)	Area (in um2)	* bin (1X1)	* # of stacks (*30)	* step size (*0.3)	Volume (in um3)	Spitz	Argos	Spitz (per 1000um3)	Argos (per 1000um3)	Spitz/Argos
3749	21.194	21.194	635.819	190.746	191	58	25	303.665	130.89	2.32
3994	22.579	22.579	677.37	203.211	203	62	28	305.419	137.931	2.21429
4274	24.1619	24.1619	724.857	217.457	217	69	31	317.972	142.857	2.22581
4738	26.785	26.785	803.55	241.065	241	74	31	307.054	128.631	2.3871
5193	29.3572	29.3572	880.717	264.215	264	80	35	303.03	132.576	2.28571
Average								307.428	134.577	2.28658
Tissue 2
Area (in pixels)	Area (in um2)	* bin (1X1)	* # of stacks (*30)	* step size (*0.3)	Volume (in um3)	Spitz	Argos	Spitz (per 1000um3)	Argos (per 1000um3)	Spitz/Argos
5472	30.9345	30.9345	928.034	278.41	278	85	38	305.755	136.691	2.23684
4892	27.6556	27.6556	829.668	248.9	249	77	35	309.237	140.562	2.2
4839	27.356	27.356	820.68	246.204	246	75	30	304.878	121.951	2.5
4203	23.7605	23.7605	712.816	213.845	214	64	29	299.065	135.514	2.2069
3899	22.0419	22.0419	661.258	198.378	198	60	27	303.03	136.364	2.22222
Average								304.393	134.216	2.27319
Tissue 3
Area (in pixels)	Area (in um2)	* bin (1X1)	* # of stacks (*30)	* step size (*0.3)	Volume (in um3)	Spitz	Argos	Spitz (per 1000um3)	Argos (per 1000um3)	Spitz/Argos
4793	27.0959	27.0959	812.878	243.863	244	75	32	307.377	131.148	2.34375
4283	24.2128	24.2128	726.384	217.915	218	66	30	302.752	137.615	2.2
3997	22.596	22.596	677.879	203.364	203	62	28	305.419	137.931	2.21429
5103	28.8484	28.8484	865.453	259.636	260	79	34	303.846	130.769	2.32353
4492	25.3943	25.3943	761.829	228.549	229	68	30	296.943	131.004	2.26667
Average								303.267	133.693	2.26965
Tissue 4
Area (in pixels)	Area (in um2)	* bin (1X1)	* # of stacks (*30)	* step size (*0.3)	Volume (in um3)	Spitz	Argos	Spitz (per 1000um3)	Argos (per 1000um3)	Spitz/Argos
5373	30.3748	30.3748	911.244	273.373	273	83	38	304.029	139.194	2.18421
3426	19.368	19.368	581.039	174.312	174	54	24	310.345	137.931	2.25
5732	32.4043	32.4043	972.13	291.639	292	86	40	294.521	136.986	2.15
5311	30.0243	30.0243	900.729	270.219	270	83	38	307.407	140.741	2.18421
4903	27.7178	27.7178	831.534	249.46	249	75	35	301.205	140.562	2.14286
Average								303.501	139.083	2.18226
Tissue 5
Area (in pixels)	Area (in um2)	* bin (1X1)	* # of stacks (*30)	* step size (*0.3)	Volume (in um3)	Spitz	Argos	Spitz (per 1000um3)	Argos (per 1000um3)	Spitz/Argos
4738	26.785	26.785	803.55	241.065	241	74	33	307.054	136.929	2.24242
4374	24.7272	24.7272	741.817	222.545	223	69	31	309.417	139.013	2.22581
5193	29.3572	29.3572	880.717	264.215	264	81	40	306.818	151.515	2.025
5281	29.8547	29.8547	895.641	268.692	269	83	36	308.55	133.829	2.30556
4865	27.503	27.503	825.089	247.527	248	76	34	306.452	137.097	2.23529
Average								307.658	139.677	2.20682
Tissue 6
Area (in pixels)	Area (in um2)	* bin (1X1)	* # of stacks (*30)	* step size (*0.3)	Volume (in um3)	Spitz	Argos	Spitz (per 1000um3)	Argos (per 1000um3)	Spitz/Argos
4381	24.7668	24.7668	743.004	222.901	223	69	31	309.417	139.013	2.22581
4638	26.2197	26.2197	786.591	235.977	236	72	32	305.085	135.593	2.25
4229	23.9075	23.9075	717.225	215.168	215	67	29	311.628	134.884	2.31034
5026	28.4131	28.4131	852.394	255.718	256	77	34	300.781	132.812	2.26471
4382	24.7725	24.7725	743.174	222.952	223	67	34	300.448	152.466	1.97059
Average								305.472	138.954	2.20429
Tissue 7
Area (in pixels)	Area (in um2)	* bin (1X1)	* # of stacks (*30)	* step size (*0.3)	Volume (in um3)	Spitz	Argos	Spitz (per 1000um3)	Argos (per 1000um3)	Spitz/Argos
5382	30.4257	30.4257	912.771	273.831	274	86	38	313.869	138.686	2.26316
5271	29.7982	29.7982	893.945	268.184	268	81	36	302.239	134.328	2.25
4163	23.5344	23.5344	706.032	211.81	212	66	31	311.321	146.226	2.12903
4993	28.2266	28.2266	846.797	254.039	254	76	36	299.213	141.732	2.11111
5381	30.42	30.42	912.601	273.78	274	83	36	302.92	131.387	2.30556
Average								305.912	138.472	2.21177
Tissue 8
Area (in pixels)	Area (in um2)	* bin (1X1)	* # of stacks (*30)	* step size (*0.3)	Volume (in um3)	Spitz	Argos	Spitz (per 1000um3)	Argos (per 1000um3)	Spitz/Argos
4371	24.7103	24.7103	741.308	222.392	222	67	31	301.802	139.64	2.16129
4381	24.7668	24.7668	743.004	222.901	223	69	31	309.417	139.013	2.22581
5183	29.3007	29.3007	879.021	263.706	264	80	36	303.03	136.364	2.22222
5311	30.0243	30.0243	900.729	270.219	270	80	37	296.296	137.037	2.16216
5072	28.6732	28.6732	860.196	258.059	258	81	34	313.953	131.783	2.38235
Average								304.9	136.767	2.23077
Tissue 9
Area (in pixels)	Area (in um2)	* bin (1X1)	* # of stacks (*30)	* step size (*0.3)	Volume (in um3)	Spitz	Argos	Spitz (per 1000um3)	Argos (per 1000um3)	Spitz/Argos
5382	30.4257	30.4257	912.771	273.831	274	82	36	299.27	131.387	2.27778
5299	29.9565	29.9565	898.694	269.608	270	81	37	300	137.037	2.18919
4023	22.7429	22.7429	682.288	204.687	205	62	28	302.439	136.585	2.21429
4973	28.1135	28.1135	843.406	253.022	253	77	35	304.348	138.34	2.2
5294	29.9282	29.9282	897.846	269.354	269	81	33	301.115	122.677	2.45455
Average								301.434	133.205	2.26716
20 minutes heatshock
Tissue 1
Area (in pixels)	Area (in um2)	* bin (1X1)	* # of stacks (*30)	* step size (*0.3)	Volume (in um3)	Spitz	Argos	Spitz (per 1000um3)	Argos (per 1000um3)	Spitz/Argos
5381	30.42	30.42	912.601	273.78	274	84	55	306.569	200.73	1.52727
4371	24.7103	24.7103	741.308	222.392	222	69	47	310.811	211.712	1.46809
5193	29.3572	29.3572	880.717	264.215	264	80	52	303.03	196.97	1.53846
4917	27.7969	27.7969	833.908	250.172	250	75	51	300	204	1.47059
5371	30.3635	30.3635	910.905	273.272	273	83	60	304.029	219.78	1.38333
Average								304.888	206.638	1.47755
Tissue 2
Area (in pixels)	Area (in um2)	* bin (1X1)	* # of stacks (*30)	* step size (*0.3)	Volume (in um3)	Spitz	Argos	Spitz (per 1000um3)	Argos (per 1000um3)	Spitz/Argos
3825	21.6236	21.6236	648.708	194.612	195	60	38	307.692	194.872	1.57895
3548	20.0577	20.0577	601.73	180.519	181	54	34	298.343	187.845	1.58824
5171	29.2329	29.2329	876.986	263.096	263	79	51	300.38	193.916	1.54902
5311	30.0243	30.0243	900.729	270.219	270	80	56	296.296	207.407	1.42857
5441	30.7592	30.7592	922.777	276.833	277	84	54	303.249	194.946	1.55556
Average								301.192	195.797	1.54007
Tissue 3
Area (in pixels)	Area (in um2)	* bin (1X1)	* # of stacks (*30)	* step size (*0.3)	Volume (in um3)	Spitz	Argos	Spitz (per 1000um3)	Argos (per 1000um3)	Spitz/Argos
4931	27.8761	27.8761	836.282	250.885	251	74	51	294.821	203.187	1.45098
4882	27.5991	27.5991	827.972	248.392	248	75	49	302.419	197.581	1.53061
5381	30.42	30.42	912.601	273.78	274	82	57	299.27	208.029	1.4386
5593	31.6185	31.6185	948.556	284.567	285	87	56	305.263	196.491	1.55357
5110	28.888	28.888	866.64	259.992	260	80	58	307.692	223.077	1.37931
Average								301.893	205.673	1.47061
Tissue 4
Area (in pixels)	Area (in um2)	* bin (1X1)	* # of stacks (*30)	* step size (*0.3)	Volume (in um3)	Spitz	Argos	Spitz (per 1000um3)	Argos (per 1000um3)	Spitz/Argos
5391	30.4766	30.4766	914.297	274.289	274	84	57	306.569	208.029	1.47368
4381	24.7668	24.7668	743.004	222.901	223	69	45	309.417	201.794	1.53333
4371	24.7103	24.7103	741.308	222.392	222	67	46	301.802	207.207	1.45652
4438	25.089	25.089	752.671	225.801	226	66	47	292.035	207.965	1.40426
5381	30.42	30.42	912.601	273.78	274	78	50	284.672	182.482	1.56
Average								298.899	201.495	1.48556
Tissue 5
Area (in pixels)	Area (in um2)	* bin (1X1)	* # of stacks (*30)	* step size (*0.3)	Volume (in um3)	Spitz	Argos	Spitz (per 1000um3)	Argos (per 1000um3)	Spitz/Argos
4372	24.7159	24.7159	741.478	222.443	222	68	43	306.306	193.694	1.5814
5482	30.991	30.991	929.73	278.919	279	85	54	304.659	193.548	1.57407
4852	27.4295	27.4295	822.884	246.865	247	75	48	303.644	194.332	1.5625
4284	24.2184	24.2184	726.553	217.966	218	67	43	307.339	197.248	1.55814
3966	22.4207	22.4207	672.621	201.786	202	63	41	311.881	202.97	1.53659
Average								306.766	196.358	1.56254
Tissue 6
Area (in pixels)	Area (in um2)	* bin (1X1)	* # of stacks (*30)	* step size (*0.3)	Volume (in um3)	Spitz	Argos	Spitz (per 1000um3)	Argos (per 1000um3)	Spitz/Argos
4382	24.7725	24.7725	743.174	222.952	223	67	44	300.448	197.309	1.52273
4629	26.1688	26.1688	785.064	235.519	236	73	47	309.322	199.153	1.55319
5472	30.9345	30.9345	928.034	278.41	278	83	54	298.561	194.245	1.53704
4263	24.0997	24.0997	722.992	216.898	217	66	42	304.147	193.548	1.57143
5472	30.9345	30.9345	928.034	278.41	278	84	56	302.158	201.439	1.5
Average								302.927	197.139	1.53688
Tissue 7
Area (in pixels)	Area (in um2)	* bin (1X1)	* # of stacks (*30)	* step size (*0.3)	Volume (in um3)	Spitz	Argos	Spitz (per 1000um3)	Argos (per 1000um3)	Spitz/Argos
4628	26.1632	26.1632	784.895	235.468	235	71	46	302.128	195.745	1.54348
4524	25.5752	25.5752	767.256	230.177	230	69	47	300	204.348	1.46809
4992	28.2209	28.2209	846.628	253.988	254	74	48	291.339	188.976	1.54167
4728	26.7285	26.7285	801.854	240.556	241	73	48	302.905	199.17	1.52083
4377	24.7442	24.7442	742.326	222.698	223	70	46	313.901	206.278	1.52174
Average								302.054	198.903	1.51916
Tissue 8
Area (in pixels)	Area (in um2)	* bin (1X1)	* # of stacks (*30)	* step size (*0.3)	Volume (in um3)	Spitz	Argos	Spitz (per 1000um3)	Argos (per 1000um3)	Spitz/Argos
4628	26.1632	26.1632	784.895	235.468	235	71	48	302.128	204.255	1.47917
5372	30.3692	30.3692	911.075	273.322	273	81	52	296.703	190.476	1.55769
4371	24.7103	24.7103	741.308	222.392	222	69	45	310.811	202.703	1.53333
4337	24.5181	24.5181	735.542	220.663	221	67	46	303.167	208.145	1.45652
5361	30.307	30.307	909.209	272.763	273	81	54	296.703	197.802	1.5
Average								301.902	200.676	1.50534
Tissue 9
Area (in pixels)	Area (in um2)	* bin (1X1)	* # of stacks (*30)	* step size (*0.3)	Volume (in um3)	Spitz	Argos	Spitz (per 1000um3)	Argos (per 1000um3)	Spitz/Argos
4382	24.7725	24.7725	743.174	222.952	223	69	49	309.417	219.731	1.40816
4963	28.057	28.057	841.71	252.513	253	77	50	304.348	197.628	1.54
5427	30.6801	30.6801	920.403	276.121	276	83	53	300.725	192.029	1.56604
5339	30.1826	30.1826	905.478	271.643	272	80	52	294.118	191.176	1.53846
5015	28.351	28.351	850.529	255.159	255	76	54	298.039	211.765	1.40741
Average								301.329	202.466	1.49201
40 minutes heatshock
Tissue 1
Area (in pixels)	Area (in um2)	* bin (1X1)	* # of stacks (*30)	* step size (*0.3)	Volume (in um3)	Spitz	Argos	Spitz (per 1000um3)	Argos (per 1000um3)	Spitz/Argos
3849	21.7593	21.7593	652.779	195.834	196	58	51	295.918	260.204	1.13725
4629	26.1688	26.1688	785.064	235.519	236	72	60	305.085	254.237	1.2
4624	26.1405	26.1405	784.216	235.265	235	72	63	306.383	268.085	1.14286
5372	30.3692	30.3692	911.075	273.322	273	81	72	296.703	263.736	1.125
4992	28.2209	28.2209	846.628	253.988	254	79	70	311.024	275.591	1.12857
Average								303.023	264.371	1.14674
Tissue 2
Area (in pixels)	Area (in um2)	* bin (1X1)	* # of stacks (*30)	* step size (*0.3)	Volume (in um3)	Spitz	Argos	Spitz (per 1000um3)	Argos (per 1000um3)	Spitz/Argos
4329	24.4728	24.4728	734.185	220.256	220	67	57	304.545	259.091	1.17544
5472	30.9345	30.9345	928.034	278.41	278	84	73	302.158	262.59	1.15068
4628	26.1632	26.1632	784.895	235.468	235	72	60	306.383	255.319	1.2
4733	26.7567	26.7567	802.702	240.811	241	73	63	302.905	261.411	1.15873
4729	26.7341	26.7341	802.024	240.607	241	74	61	307.054	253.112	1.21311
Average								304.609	258.305	1.17959
Tissue 3
Area (in pixels)	Area (in um2)	* bin (1X1)	* # of stacks (*30)	* step size (*0.3)	Volume (in um3)	Spitz	Argos	Spitz (per 1000um3)	Argos (per 1000um3)	Spitz/Argos
4527	25.5922	25.5922	767.765	230.33	230	69	58	300	252.174	1.18966
5442	30.7649	30.7649	922.946	276.884	277	84	76	303.249	274.368	1.10526
4882	27.5991	27.5991	827.972	248.392	248	74	65	298.387	262.097	1.13846
4362	24.6594	24.6594	739.782	221.935	222	69	60	310.811	270.27	1.15
4381	24.7668	24.7668	743.004	222.901	223	68	57	304.933	255.605	1.19298
Average								303.476	262.903	1.15527
Tissue 4
Area (in pixels)	Area (in um2)	* bin (1X1)	* # of stacks (*30)	* step size (*0.3)	Volume (in um3)	Spitz	Argos	Spitz (per 1000um3)	Argos (per 1000um3)	Spitz/Argos
5003	28.2831	28.2831	848.493	254.548	255	76	67	298.039	262.745	1.13433
4472	25.2812	25.2812	758.437	227.531	228	69	59	302.632	258.772	1.16949
5372	30.3692	30.3692	911.075	273.322	273	82	73	300.366	267.399	1.12329
4527	25.5922	25.5922	767.765	230.33	230	70	59	304.348	256.522	1.18644
5154	29.1368	29.1368	874.103	262.231	262	79	70	301.527	267.176	1.12857
Average								301.382	262.523	1.14842
Tissue 5
Area (in pixels)	Area (in um2)	* bin (1X1)	* # of stacks (*30)	* step size (*0.3)	Volume (in um3)	Spitz	Argos	Spitz (per 1000um3)	Argos (per 1000um3)	Spitz/Argos
5173	29.2442	29.2442	877.325	263.197	263	78	70	296.578	266.16	1.11429
4371	24.7103	24.7103	741.308	222.392	222	67	59	301.802	265.766	1.13559
4562	25.79	25.79	773.701	232.11	232	69	61	297.414	262.931	1.13115
5361	30.307	30.307	909.209	272.763	273	71	65	260.073	238.095	1.09231
4418	24.976	24.976	749.279	224.784	225	76	69	337.778	306.667	1.10145
Average								298.729	267.924	1.11496
Tissue 6
Area (in pixels)	Area (in um2)	* bin (1X1)	* # of stacks (*30)	* step size (*0.3)	Volume (in um3)	Spitz	Argos	Spitz (per 1000um3)	Argos (per 1000um3)	Spitz/Argos
4371	24.7103	24.7103	741.308	222.392	222	68	59	306.306	265.766	1.15254
5371	30.3635	30.3635	910.905	273.272	273	81	74	296.703	271.062	1.09459
4371	24.7103	24.7103	741.308	222.392	222	67	59	301.802	265.766	1.13559
5263	29.753	29.753	892.589	267.777	268	80	72	298.507	268.657	1.11111
4371	24.7103	24.7103	741.308	222.392	222	67	59	301.802	265.766	1.13559
Average								301.024	267.403	1.12589
Tissue 7
Area (in pixels)	Area (in um2)	* bin (1X1)	* # of stacks (*30)	* step size (*0.3)	Volume (in um3)	Spitz	Argos	Spitz (per 1000um3)	Argos (per 1000um3)	Spitz/Argos
4371	24.7103	24.7103	741.308	222.392	222	68	59	306.306	265.766	1.15254
5518	31.1945	31.1945	935.836	280.751	281	84	76	298.932	270.463	1.10526
4681	26.4628	26.4628	793.883	238.165	238	72	66	302.521	277.311	1.09091
5183	29.3007	29.3007	879.021	263.706	264	80	71	303.03	268.939	1.12676
5381	30.42	30.42	912.601	273.78	274	81	73	295.62	266.423	1.10959
Average								301.282	269.78	1.11701
Tissue 8
Area (in pixels)	Area (in um2)	* bin (1X1)	* # of stacks (*30)	* step size (*0.3)	Volume (in um3)	Spitz	Argos	Spitz (per 1000um3)	Argos (per 1000um3)	Spitz/Argos
5043	28.5092	28.5092	855.277	256.583	257	78	71	303.502	276.265	1.09859
5381	30.42	30.42	912.601	273.78	274	81	73	295.62	266.423	1.10959
4313	24.3824	24.3824	731.472	219.441	219	67	57	305.936	260.274	1.17544
5381	30.42	30.42	912.601	273.78	274	80	71	291.971	259.124	1.12676
4926	27.8478	27.8478	835.434	250.63	251	75	66	298.805	262.948	1.13636
Average								299.167	265.007	1.12935
Tissue 9
Area (in pixels)	Area (in um2)	* bin (1X1)	* # of stacks (*30)	* step size (*0.3)	Volume (in um3)	Spitz	Argos	Spitz (per 1000um3)	Argos (per 1000um3)	Spitz/Argos
5392	30.4822	30.4822	914.467	274.34	274	82	74	299.27	270.073	1.10811
4392	24.829	24.829	744.87	223.461	223	67	57	300.448	255.605	1.17544
5402	30.5388	30.5388	916.163	274.849	275	81	69	294.545	250.909	1.17391
5012	28.334	28.334	850.02	255.006	255	76	69	298.039	270.588	1.10145
4911	27.763	27.763	832.89	249.867	250	77	69	308	276	1.11594
Average								300.061	264.635	1.13497
60 minutes heatshock
Tissue 1
Area (in pixels)	Area (in um2)	* bin (1X1)	* # of stacks (*30)	* step size (*0.3)	Volume (in um3)	Spitz	Argos	Spitz (per 1000um3)	Argos (per 1000um3)	Spitz/Argos
4382	24.7725	24.7725	743.174	222.952	223	66	85	295.964	381.166	0.776471
5193	29.3572	29.3572	880.717	264.215	264	80	104	303.03	393.939	0.769231
5433	30.714	30.714	921.42	276.426	276	82	109	297.101	394.928	0.752294
5283	29.866	29.866	895.981	268.794	269	80	107	297.398	397.77	0.747664
4992	28.2209	28.2209	846.628	253.988	254	76	104	299.213	409.449	0.730769
Average								298.541	395.45	0.755286
Tissue 2
Area (in pixels)	Area (in um2)	* bin (1X1)	* # of stacks (*30)	* step size (*0.3)	Volume (in um3)	Spitz	Argos	Spitz (per 1000um3)	Argos (per 1000um3)	Spitz/Argos
4392	24.829	24.829	744.87	223.461	223	68	97	304.933	434.978	0.701031
5482	30.991	30.991	929.73	278.919	279	83	112	297.491	401.434	0.741071
4527	25.5922	25.5922	767.765	230.33	230	70	100	304.348	434.783	0.7
4376	24.7385	24.7385	742.156	222.647	223	67	95	300.448	426.009	0.705263
5342	30.1996	30.1996	905.987	271.796	272	81	110	297.794	404.412	0.736364
Average								301.003	420.323	0.716746
Tissue 3
Area (in pixels)	Area (in um2)	* bin (1X1)	* # of stacks (*30)	* step size (*0.3)	Volume (in um3)	Spitz	Argos	Spitz (per 1000um3)	Argos (per 1000um3)	Spitz/Argos
4373	24.7216	24.7216	741.647	222.494	222	67	93	301.802	418.919	0.72043
4335	24.5068	24.5068	735.203	220.561	221	65	90	294.118	407.24	0.722222
5133	29.018	29.018	870.541	261.162	261	78	97	298.851	371.648	0.804124
4391	24.8233	24.8233	744.7	223.41	223	68	90	304.933	403.587	0.755556
5371	30.3635	30.3635	910.905	273.272	273	82	100	300.366	366.3	0.82
Average								300.014	393.539	0.764466
Tissue 4
Area (in pixels)	Area (in um2)	* bin (1X1)	* # of stacks (*30)	* step size (*0.3)	Volume (in um3)	Spitz	Argos	Spitz (per 1000um3)	Argos (per 1000um3)	Spitz/Argos
4627	26.1575	26.1575	784.725	235.417	235	71	97	302.128	412.766	0.731959
4727	26.7228	26.7228	801.685	240.505	241	73	101	302.905	419.087	0.722772
4993	28.2266	28.2266	846.797	254.039	254	74	102	291.339	401.575	0.72549
4729	26.7341	26.7341	802.024	240.607	241	71	100	294.606	414.938	0.71
4739	26.7907	26.7907	803.72	241.116	241	73	104	302.905	431.535	0.701923
Average								298.776	415.98	0.718429
Tissue 5
Area (in pixels)	Area (in um2)	* bin (1X1)	* # of stacks (*30)	* step size (*0.3)	Volume (in um3)	Spitz	Argos	Spitz (per 1000um3)	Argos (per 1000um3)	Spitz/Argos
5482	30.991	30.991	929.73	278.919	279	84	110	301.075	394.265	0.763636
5392	30.4822	30.4822	914.467	274.34	274	82	107	299.27	390.511	0.766355
5381	30.42	30.42	912.601	273.78	274	84	115	306.569	419.708	0.730435
5371	30.3635	30.3635	910.905	273.272	273	85	117	311.355	428.571	0.726496
3996	22.5903	22.5903	677.709	203.313	203	60	90	295.567	443.35	0.666667
Average								302.767	415.281	0.730718
Tissue 6
Area (in pixels)	Area (in um2)	* bin (1X1)	* # of stacks (*30)	* step size (*0.3)	Volume (in um3)	Spitz	Argos	Spitz (per 1000um3)	Argos (per 1000um3)	Spitz/Argos
4833	27.3221	27.3221	819.662	245.899	246	74	99	300.813	402.439	0.747475
5073	28.6788	28.6788	860.365	258.11	258	78	104	302.326	403.101	0.75
4527	25.5922	25.5922	767.765	230.33	230	67	100	291.304	434.783	0.67
5283	29.866	29.866	895.981	268.794	269	80	109	297.398	405.204	0.733945
5371	30.3635	30.3635	910.905	273.272	273	83	117	304.029	428.571	0.709402
Average								299.174	414.82	0.722164
Tissue 7
Area (in pixels)	Area (in um2)	* bin (1X1)	* # of stacks (*30)	* step size (*0.3)	Volume (in um3)	Spitz	Argos	Spitz (per 1000um3)	Argos (per 1000um3)	Spitz/Argos
4482	25.3378	25.3378	760.133	228.04	228	70	95	307.018	416.667	0.736842
4993	28.2266	28.2266	846.797	254.039	254	77	102	303.15	401.575	0.754902
5271	29.7982	29.7982	893.945	268.184	268	79	106	294.776	395.522	0.745283
4882	27.5991	27.5991	827.972	248.392	248	74	101	298.387	407.258	0.732673
4927	27.8535	27.8535	835.604	250.681	251	76	103	302.789	410.359	0.737864
Average								301.224	406.276	0.741513
Tissue 8
Area (in pixels)	Area (in um2)	* bin (1X1)	* # of stacks (*30)	* step size (*0.3)	Volume (in um3)	Spitz	Argos	Spitz (per 1000um3)	Argos (per 1000um3)	Spitz/Argos
4628	26.1632	26.1632	784.895	235.468	235	72	96	306.383	408.511	0.75
4766	26.9433	26.9433	808.299	242.49	242	78	102	322.314	421.488	0.764706
5022	28.3905	28.3905	851.716	255.515	256	82	111	320.312	433.594	0.738739
4629	26.1688	26.1688	785.064	235.519	236	74	103	313.559	436.441	0.718447
4628	26.1632	26.1632	784.895	235.468	235	71	101	302.128	429.787	0.70297
Average								312.939	425.964	0.734972
Tissue 9
Area (in pixels)	Area (in um2)	* bin (1X1)	* # of stacks (*30)	* step size (*0.3)	Volume (in um3)	Spitz	Argos	Spitz (per 1000um3)	Argos (per 1000um3)	Spitz/Argos
5391	30.4766	30.4766	914.297	274.289	274	82	106	299.27	386.861	0.773585
5492	31.0475	31.0475	931.426	279.428	279	84	111	301.075	397.849	0.756757
4822	27.2599	27.2599	817.796	245.339	245	74	98	302.041	400	0.755102
5391	30.4766	30.4766	914.297	274.289	274	86	113	313.869	412.409	0.761062
4928	27.8591	27.8591	835.774	250.732	251	74	102	294.821	406.375	0.72549
Average								302.215	400.699	0.754399
Figure 4D and 4E, GMRGal4gal80tsxEGFRDN Heatshock for different timepoints, spitz and argos mRNA counts along with spitz/argos ratio
No heatshock control
Tissue 1
Area (in pixels)	Area (in um2)	* bin (1X1)	* # of stacks (*30)	* step size (*0.3)	Volume (in um3)	Spitz	Argos	Spitz (per 1000um3)	Argos (per 1000um3)	Spitz/Argos
3547	20.052	20.052	601.56	180.468	180	53	25	294.444	138.889	2.12
3845	21.7367	21.7367	652.1	195.63	196	55	29	280.612	147.959	1.89655
3991	22.562	22.562	676.861	203.058	203	61	29	300.493	142.857	2.10345
4792	27.0903	27.0903	812.708	243.813	244	70	33	286.885	135.246	2.12121
4691	26.5193	26.5193	795.579	238.674	239	69	32	288.703	133.891	2.15625
Average								290.227	139.768	2.07949
Tissue 2
Area (in pixels)	Area (in um2)	* bin (1X1)	* # of stacks (*30)	* step size (*0.3)	Volume (in um3)	Spitz	Argos	Spitz (per 1000um3)	Argos (per 1000um3)	Spitz/Argos
5472	30.9345	30.9345	928.034	278.41	278	77	38	276.978	136.691	2.02632
4827	27.2881	27.2881	818.644	245.593	246	74	35	300.813	142.276	2.11429
4628	26.1632	26.1632	784.895	235.468	235	71	35	302.128	148.936	2.02857
4972	28.1079	28.1079	843.236	252.971	253	74	37	292.49	146.245	2
4827	27.2881	27.2881	818.644	245.593	246	71	37	288.618	150.407	1.91892
Average								292.205	144.911	2.01762
Tissue 3
Area (in pixels)	Area (in um2)	* bin (1X1)	* # of stacks (*30)	* step size (*0.3)	Volume (in um3)	Spitz	Argos	Spitz (per 1000um3)	Argos (per 1000um3)	Spitz/Argos
4729	26.7341	26.7341	802.024	240.607	241	71	34	294.606	141.079	2.08824
4628	26.1632	26.1632	784.895	235.468	235	73	31	310.638	131.915	2.35484
4729	26.7341	26.7341	802.024	240.607	241	70	35	290.456	145.228	2
3829	21.6462	21.6462	649.387	194.816	195	59	28	302.564	143.59	2.10714
4427	25.0269	25.0269	750.806	225.242	225	63	36	280	160	1.75
Average								295.653	144.362	2.06004
Tissue 4
Area (in pixels)	Area (in um2)	* bin (1X1)	* # of stacks (*30)	* step size (*0.3)	Volume (in um3)	Spitz	Argos	Spitz (per 1000um3)	Argos (per 1000um3)	Spitz/Argos
5482	30.991	30.991	929.73	278.919	279	82	38	293.907	136.201	2.15789
4629	26.1688	26.1688	785.064	235.519	236	71	33	300.847	139.831	2.15152
5281	29.8547	29.8547	895.641	268.692	269	76	36	282.528	133.829	2.11111
4692	26.525	26.525	795.749	238.725	239	70	34	292.887	142.259	2.05882
5492	31.0475	31.0475	931.426	279.428	279	82	40	293.907	143.369	2.05
Average								292.815	139.098	2.10587
Tissue 5
Area (in pixels)	Area (in um2)	* bin (1X1)	* # of stacks (*30)	* step size (*0.3)	Volume (in um3)	Spitz	Argos	Spitz (per 1000um3)	Argos (per 1000um3)	Spitz/Argos
6492	36.7008	36.7008	1101.02	330.307	330	94	44	284.848	133.333	2.13636
4482	25.3378	25.3378	760.133	228.04	228	71	32	311.404	140.351	2.21875
5284	29.8717	29.8717	896.15	268.845	269	80	38	297.398	141.264	2.10526
5482	30.991	30.991	929.73	278.919	279	81	41	290.323	146.953	1.97561
5482	30.991	30.991	929.73	278.919	279	81	38	290.323	136.201	2.13158
Average								294.859	139.62	2.11351
Tissue 6
Area (in pixels)	Area (in um2)	* bin (1X1)	* # of stacks (*30)	* step size (*0.3)	Volume (in um3)	Spitz	Argos	Spitz (per 1000um3)	Argos (per 1000um3)	Spitz/Argos
5492	31.0475	31.0475	931.426	279.428	279	81	39	290.323	139.785	2.07692
4992	28.2209	28.2209	846.628	253.988	254	75	35	295.276	137.795	2.14286
5671	32.0595	32.0595	961.784	288.535	289	82	40	283.737	138.408	2.05
5026	28.4131	28.4131	852.394	255.718	256	77	34	300.781	132.812	2.26471
5482	30.991	30.991	929.73	278.919	279	81	38	290.323	136.201	2.13158
Average								292.088	137	2.13321
Tissue 7
Area (in pixels)	Area (in um2)	* bin (1X1)	* # of stacks (*30)	* step size (*0.3)	Volume (in um3)	Spitz	Argos	Spitz (per 1000um3)	Argos (per 1000um3)	Spitz/Argos
6482	36.6442	36.6442	1099.33	329.798	330	97	44	293.939	133.333	2.20455
5472	30.9345	30.9345	928.034	278.41	278	79	40	284.173	143.885	1.975
5482	30.991	30.991	929.73	278.919	279	81	41	290.323	146.953	1.97561
4555	25.7505	25.7505	772.514	231.754	232	67	32	288.793	137.931	2.09375
5318	30.0639	30.0639	901.916	270.575	271	75	37	276.753	136.531	2.02703
Average								286.796	139.727	2.05519
Tissue 8
Area (in pixels)	Area (in um2)	* bin (1X1)	* # of stacks (*30)	* step size (*0.3)	Volume (in um3)	Spitz	Argos	Spitz (per 1000um3)	Argos (per 1000um3)	Spitz/Argos
5482	30.991	30.991	929.73	278.919	279	87	40	311.828	143.369	2.175
3483	19.6902	19.6902	590.706	177.212	177	54	26	305.085	146.893	2.07692
5482	30.991	30.991	929.73	278.919	279	81	41	290.323	146.953	1.97561
5492	31.0475	31.0475	931.426	279.428	279	77	36	275.986	129.032	2.13889
5614	31.7372	31.7372	952.117	285.635	286	81	42	283.217	146.853	1.92857
Average								293.288	142.62	2.059
20 minutes heatshock
Tissue 1
Area (in pixels)	Area (in um2)	* bin (1X1)	* # of stacks (*30)	* step size (*0.3)	Volume (in um3)	Spitz	Argos	Spitz (per 1000um3)	Argos (per 1000um3)	Spitz/Argos
5832	32.9696	32.9696	989.089	296.727	297	92	40	309.764	134.68	2.3
4629	26.1688	26.1688	785.064	235.519	236	73	31	309.322	131.356	2.35484
4728	26.7285	26.7285	801.854	240.556	241	76	32	315.353	132.78	2.375
4719	26.6776	26.6776	800.328	240.098	240	76	33	316.667	137.5	2.30303
4729	26.7341	26.7341	802.024	240.607	241	75	35	311.203	145.228	2.14286
Average								312.462	136.309	2.29515
Tissue 2
Area (in pixels)	Area (in um2)	* bin (1X1)	* # of stacks (*30)	* step size (*0.3)	Volume (in um3)	Spitz	Argos	Spitz (per 1000um3)	Argos (per 1000um3)	Spitz/Argos
4482	25.3378	25.3378	760.133	228.04	228	73	31	320.175	135.965	2.35484
4991	28.2153	28.2153	846.458	253.937	254	79	34	311.024	133.858	2.32353
5492	31.0475	31.0475	931.426	279.428	279	88	36	315.412	129.032	2.44444
4621	26.1236	26.1236	783.707	235.112	235	74	30	314.894	127.66	2.46667
5462	30.8779	30.8779	926.338	277.902	278	86	39	309.353	140.288	2.20513
Average								314.171	133.361	2.35892
Tissue 3
Area (in pixels)	Area (in um2)	* bin (1X1)	* # of stacks (*30)	* step size (*0.3)	Volume (in um3)	Spitz	Argos	Spitz (per 1000um3)	Argos (per 1000um3)	Spitz/Argos
4729	26.7341	26.7341	802.024	240.607	241	76	33	315.353	136.929	2.30303
5183	29.3007	29.3007	879.021	263.706	264	83	35	314.394	132.576	2.37143
4371	24.7103	24.7103	741.308	222.392	222	68	30	306.306	135.135	2.26667
5199	29.3911	29.3911	881.734	264.52	265	80	32	301.887	120.755	2.5
4394	24.8403	24.8403	745.209	223.563	224	76	33	339.286	147.321	2.30303
Average								315.445	134.543	2.34883
Tissue 4
Area (in pixels)	Area (in um2)	* bin (1X1)	* # of stacks (*30)	* step size (*0.3)	Volume (in um3)	Spitz	Argos	Spitz (per 1000um3)	Argos (per 1000um3)	Spitz/Argos
3942	22.285	22.285	668.551	200.565	201	64	27	318.408	134.328	2.37037
5381	30.42	30.42	912.601	273.78	274	84	35	306.569	127.737	2.4
4428	25.0325	25.0325	750.975	225.293	225	75	30	333.333	133.333	2.5
5381	30.42	30.42	912.601	273.78	274	87	38	317.518	138.686	2.28947
6519	36.8534	36.8534	1105.6	331.681	332	99	40	298.193	120.482	2.475
Average								314.804	130.913	2.40697
Tissue 5
Area (in pixels)	Area (in um2)	* bin (1X1)	* # of stacks (*30)	* step size (*0.3)	Volume (in um3)	Spitz	Argos	Spitz (per 1000um3)	Argos (per 1000um3)	Spitz/Argos
3748	21.1883	21.1883	635.649	190.695	191	61	26	319.372	136.126	2.34615
5492	31.0475	31.0475	931.426	279.428	279	86	35	308.244	125.448	2.45714
5482	30.991	30.991	929.73	278.919	279	87	37	311.828	132.616	2.35135
4388	24.8064	24.8064	744.191	223.257	223	72	32	322.87	143.498	2.25
5472	30.9345	30.9345	928.034	278.41	278	90	39	323.741	140.288	2.30769
Average								317.211	135.595	2.34247
Tissue 6
Area (in pixels)	Area (in um2)	* bin (1X1)	* # of stacks (*30)	* step size (*0.3)	Volume (in um3)	Spitz	Argos	Spitz (per 1000um3)	Argos (per 1000um3)	Spitz/Argos
4422	24.9986	24.9986	749.958	224.987	225	71	30	315.556	133.333	2.36667
4528	25.5978	25.5978	767.935	230.38	230	73	32	317.391	139.13	2.28125
4381	24.7668	24.7668	743.004	222.901	223	72	31	322.87	139.013	2.32258
5183	29.3007	29.3007	879.021	263.706	264	85	38	321.97	143.939	2.23684
5835	32.9866	32.9866	989.598	296.879	297	93	40	313.131	134.68	2.325
Average								318.184	138.019	2.30647
Tissue 7
Area (in pixels)	Area (in um2)	* bin (1X1)	* # of stacks (*30)	* step size (*0.3)	Volume (in um3)	Spitz	Argos	Spitz (per 1000um3)	Argos (per 1000um3)	Spitz/Argos
5391	30.4766	30.4766	914.297	274.289	274	86	36	313.869	131.387	2.38889
4381	24.7668	24.7668	743.004	222.901	223	72	30	322.87	134.529	2.4
5381	30.42	30.42	912.601	273.78	274	86	37	313.869	135.036	2.32432
5243	29.6399	29.6399	889.197	266.759	267	83	34	310.861	127.341	2.44118
4839	27.356	27.356	820.68	246.204	246	78	31	317.073	126.016	2.51613
Average								315.708	130.862	2.4141
Tissue 8
Area (in pixels)	Area (in um2)	* bin (1X1)	* # of stacks (*30)	* step size (*0.3)	Volume (in um3)	Spitz	Argos	Spitz (per 1000um3)	Argos (per 1000um3)	Spitz/Argos
4943	27.9439	27.9439	838.318	251.495	251	77	33	306.773	131.474	2.33333
5911	33.4162	33.4162	1002.49	300.746	301	93	42	308.97	139.535	2.21429
5993	33.8798	33.8798	1016.39	304.918	305	100	44	327.869	144.262	2.27273
5393	30.4879	30.4879	914.636	274.391	274	84	35	306.569	127.737	2.4
5332	30.143	30.143	904.291	271.287	271	84	33	309.963	121.771	2.54545
Average								312.029	132.956	2.35316
40 minutes heatshock
Tissue 1
Area (in pixels)	Area (in um2)	* bin (1X1)	* # of stacks (*30)	* step size (*0.3)	Volume (in um3)	Spitz	Argos	Spitz (per 1000um3)	Argos (per 1000um3)	Spitz/Argos
4371	24.7103	24.7103	741.308	222.392	222	66	27	297.297	121.622	2.44444
4382	24.7725	24.7725	743.174	222.952	223	67	29	300.448	130.045	2.31034
5283	29.866	29.866	895.981	268.794	269	80	33	297.398	122.677	2.42424
4393	24.8346	24.8346	745.039	223.512	224	68	28	303.571	125	2.42857
4377	24.7442	24.7442	742.326	222.698	223	70	28	313.901	125.561	2.5
Average								302.523	124.981	2.42152
Tissue 2
Area (in pixels)	Area (in um2)	* bin (1X1)	* # of stacks (*30)	* step size (*0.3)	Volume (in um3)	Spitz	Argos	Spitz (per 1000um3)	Argos (per 1000um3)	Spitz/Argos
5831	32.964	32.964	988.92	296.676	297	89	37	299.663	124.579	2.40541
4381	24.7668	24.7668	743.004	222.901	223	67	28	300.448	125.561	2.39286
3749	21.194	21.194	635.819	190.746	191	59	22	308.901	115.183	2.68182
5291	29.9112	29.9112	897.337	269.201	269	79	32	293.68	118.959	2.46875
4461	25.2191	25.2191	756.572	226.972	227	68	26	299.559	114.537	2.61538
Average								300.45	119.764	2.51284
Tissue 3
Area (in pixels)	Area (in um2)	* bin (1X1)	* # of stacks (*30)	* step size (*0.3)	Volume (in um3)	Spitz	Argos	Spitz (per 1000um3)	Argos (per 1000um3)	Spitz/Argos
4281	24.2015	24.2015	726.044	217.813	218	64	26	293.578	119.266	2.46154
4266	24.1167	24.1167	723.5	217.05	217	64	25	294.931	115.207	2.56
5201	29.4025	29.4025	882.074	264.622	265	80	32	301.887	120.755	2.5
5552	31.3867	31.3867	941.602	282.481	282	83	35	294.326	124.113	2.37143
5281	29.8547	29.8547	895.641	268.692	269	79	32	293.68	118.959	2.46875
Average								295.68	119.66	2.47234
Tissue 4
Area (in pixels)	Area (in um2)	* bin (1X1)	* # of stacks (*30)	* step size (*0.3)	Volume (in um3)	Spitz	Argos	Spitz (per 1000um3)	Argos (per 1000um3)	Spitz/Argos
3193	18.0508	18.0508	541.523	162.457	162	49	19	302.469	117.284	2.57895
4828	27.2938	27.2938	818.814	245.644	246	72	31	292.683	126.016	2.32258
5381	30.42	30.42	912.601	273.78	274	81	33	295.62	120.438	2.45455
4439	25.0947	25.0947	752.841	225.852	226	68	29	300.885	128.319	2.34483
5391	30.4766	30.4766	914.297	274.289	274	79	30	288.321	109.489	2.63333
Average								295.996	120.309	2.46685
Tissue 5
Area (in pixels)	Area (in um2)	* bin (1X1)	* # of stacks (*30)	* step size (*0.3)	Volume (in um3)	Spitz	Argos	Spitz (per 1000um3)	Argos (per 1000um3)	Spitz/Argos
6231	35.2253	35.2253	1056.76	317.028	317	95	40	299.685	126.183	2.375
5311	30.0243	30.0243	900.729	270.219	270	83	32	307.407	118.519	2.59375
5274	29.8151	29.8151	894.454	268.336	268	80	32	298.507	119.403	2.5
5311	30.0243	30.0243	900.729	270.219	270	78	31	288.889	114.815	2.51613
4395	24.8459	24.8459	745.378	223.614	224	71	28	316.964	125	2.53571
Average								302.291	120.784	2.50412
Tissue 6
Area (in pixels)	Area (in um2)	* bin (1X1)	* # of stacks (*30)	* step size (*0.3)	Volume (in um3)	Spitz	Argos	Spitz (per 1000um3)	Argos (per 1000um3)	Spitz/Argos
5391	30.4766	30.4766	914.297	274.289	274	82	33	299.27	120.438	2.48485
5839	33.0092	33.0092	990.276	297.083	297	91	37	306.397	124.579	2.45946
5381	30.42	30.42	912.601	273.78	274	83	32	302.92	116.788	2.59375
5811	32.8509	32.8509	985.528	295.658	296	83	35	280.405	118.243	2.37143
4923	27.8309	27.8309	834.926	250.478	250	74	28	296	112	2.64286
Average								296.998	118.41	2.51047
Tissue 7
Area (in pixels)	Area (in um2)	* bin (1X1)	* # of stacks (*30)	* step size (*0.3)	Volume (in um3)	Spitz	Argos	Spitz (per 1000um3)	Argos (per 1000um3)	Spitz/Argos
5391	30.4766	30.4766	914.297	274.289	274	84	34	306.569	124.088	2.47059
5444	30.7762	30.7762	923.286	276.986	277	81	33	292.419	119.134	2.45455
4924	27.8365	27.8365	835.095	250.529	251	77	29	306.773	115.538	2.65517
5401	30.5331	30.5331	915.993	274.798	275	81	33	294.545	120	2.45455
4001	22.6186	22.6186	678.557	203.567	204	65	26	318.627	127.451	2.5
Average								303.787	121.242	2.50697
Tissue 8
Area (in pixels)	Area (in um2)	* bin (1X1)	* # of stacks (*30)	* step size (*0.3)	Volume (in um3)	Spitz	Argos	Spitz (per 1000um3)	Argos (per 1000um3)	Spitz/Argos
5931	33.5293	33.5293	1005.88	301.764	302	91	38	301.325	125.828	2.39474
6391	36.1298	36.1298	1083.89	325.168	325	96	40	295.385	123.077	2.4
6381	36.0733	36.0733	1082.2	324.659	325	99	39	304.615	120	2.53846
5391	30.4766	30.4766	914.297	274.289	274	82	33	299.27	120.438	2.48485
4281	24.2015	24.2015	726.044	217.813	218	64	26	293.578	119.266	2.46154
Average								298.835	121.722	2.45592
60 minutes heatshock
Tissue 1
Area (in pixels)	Area (in um2)	* bin (1X1)	* # of stacks (*30)	* step size (*0.3)	Volume (in um3)	Spitz	Argos	Spitz (per 1000um3)	Argos (per 1000um3)	Spitz/Argos
4391	24.8233	24.8233	744.7	223.41	223	71	20	318.386	89.6861	3.55
4710	26.6267	26.6267	798.802	239.64	240	77	23	320.833	95.8333	3.34783
4999	28.2605	28.2605	847.815	254.345	254	76	22	299.213	86.6142	3.45455
6291	35.5645	35.5645	1066.93	320.08	320	101	29	315.625	90.625	3.48276
4301	24.3145	24.3145	729.436	218.831	219	69	20	315.068	91.3242	3.45
Average								313.825	90.8166	3.45703
Tissue 2
Area (in pixels)	Area (in um2)	* bin (1X1)	* # of stacks (*30)	* step size (*0.3)	Volume (in um3)	Spitz	Argos	Spitz (per 1000um3)	Argos (per 1000um3)	Spitz/Argos
5391	30.4766	30.4766	914.297	274.289	274	83	23	302.92	83.9416	3.6087
5311	30.0243	30.0243	900.729	270.219	270	85	25	314.815	92.5926	3.4
5103	28.8484	28.8484	865.453	259.636	260	83	24	319.231	92.3077	3.45833
5519	31.2002	31.2002	936.005	280.802	281	87	27	309.609	96.0854	3.22222
4869	27.5256	27.5256	825.767	247.73	248	79	26	318.548	104.839	3.03846
Average								313.024	93.9532	3.34554
Tissue 3
Area (in pixels)	Area (in um2)	* bin (1X1)	* # of stacks (*30)	* step size (*0.3)	Volume (in um3)	Spitz	Argos	Spitz (per 1000um3)	Argos (per 1000um3)	Spitz/Argos
5482	30.991	30.991	929.73	278.919	279	88	25	315.412	89.6057	3.52
4629	26.1688	26.1688	785.064	235.519	236	73	22	309.322	93.2203	3.31818
4381	24.7668	24.7668	743.004	222.901	223	70	20	313.901	89.6861	3.5
5391	30.4766	30.4766	914.297	274.289	274	84	24	306.569	87.5912	3.5
4381	24.7668	24.7668	743.004	222.901	223	72	20	322.87	89.6861	3.6
Average								313.615	89.9579	3.48764
Tissue 4
Area (in pixels)	Area (in um2)	* bin (1X1)	* # of stacks (*30)	* step size (*0.3)	Volume (in um3)	Spitz	Argos	Spitz (per 1000um3)	Argos (per 1000um3)	Spitz/Argos
5391	30.4766	30.4766	914.297	274.289	274	85	24	310.219	87.5912	3.54167
5283	29.866	29.866	895.981	268.794	269	85	25	315.985	92.9368	3.4
5521	31.2115	31.2115	936.345	280.903	281	88	25	313.167	88.968	3.52
5371	30.3635	30.3635	910.905	273.272	273	90	27	329.67	98.9011	3.33333
4318	24.4107	24.4107	732.32	219.696	220	73	20	331.818	90.9091	3.65
Average								320.172	91.8612	3.489
Tissue 5
Area (in pixels)	Area (in um2)	* bin (1X1)	* # of stacks (*30)	* step size (*0.3)	Volume (in um3)	Spitz	Argos	Spitz (per 1000um3)	Argos (per 1000um3)	Spitz/Argos
3581	20.2442	20.2442	607.327	182.198	182	58	17	318.681	93.4066	3.41176
4519	25.547	25.547	766.409	229.923	230	72	22	313.043	95.6522	3.27273
5193	29.3572	29.3572	880.717	264.215	264	81	25	306.818	94.697	3.24
4381	24.7668	24.7668	743.004	222.901	223	70	20	313.901	89.6861	3.5
5193	29.3572	29.3572	880.717	264.215	264	82	20	310.606	75.7576	4.1
Average								312.61	89.8399	3.5049
Tissue 6
Area (in pixels)	Area (in um2)	* bin (1X1)	* # of stacks (*30)	* step size (*0.3)	Volume (in um3)	Spitz	Argos	Spitz (per 1000um3)	Argos (per 1000um3)	Spitz/Argos
5391	30.4766	30.4766	914.297	274.289	274	87	24	317.518	87.5912	3.625
4491	25.3887	25.3887	761.66	228.498	228	73	21	320.175	92.1053	3.47619
4391	24.8233	24.8233	744.7	223.41	223	70	20	313.901	89.6861	3.5
5301	29.9678	29.9678	899.033	269.71	270	85	24	314.815	88.8889	3.54167
5401	30.5331	30.5331	915.993	274.798	275	86	22	312.727	80	3.90909
Average								315.827	87.6543	3.61039
Tissue 7
Area (in pixels)	Area (in um2)	* bin (1X1)	* # of stacks (*30)	* step size (*0.3)	Volume (in um3)	Spitz	Argos	Spitz (per 1000um3)	Argos (per 1000um3)	Spitz/Argos
5011	28.3283	28.3283	849.85	254.955	255	79	22	309.804	86.2745	3.59091
5389	30.4653	30.4653	913.958	274.187	274	88	25	321.168	91.2409	3.52
5103	28.8484	28.8484	865.453	259.636	260	83	24	319.231	92.3077	3.45833
4610	26.0614	26.0614	781.842	234.553	235	74	22	314.894	93.617	3.36364
4955	28.0118	28.0118	840.353	252.106	252	80	23	317.46	91.2698	3.47826
Average								316.511	90.942	3.48223
Tissue 8
Area (in pixels)	Area (in um2)	* bin (1X1)	* # of stacks (*30)	* step size (*0.3)	Volume (in um3)	Spitz	Argos	Spitz (per 1000um3)	Argos (per 1000um3)	Spitz/Argos
5491	31.0419	31.0419	931.257	279.377	279	89	24	318.996	86.0215	3.70833
4924	27.8365	27.8365	835.095	250.529	251	78	24	310.757	95.6175	3.25
5391	30.4766	30.4766	914.297	274.289	274	86	26	313.869	94.8905	3.30769
4719	26.6776	26.6776	800.328	240.098	240	76	23	316.667	95.8333	3.30435
5411	30.5896	30.5896	917.689	275.307	275	83	22	301.818	80	3.77273
Average								312.421	90.4726	3.46862

## Sheet: Figure 5
The data in the cells highlighted in blue were used to plot the graphs in the manuscript.
Figure 5B, Mean intensity of Yan in CantonS vs crosses
CantonS			Elav x spidsRNA			GMR x spidsRNA			GMR x EGFRca			GMR x EGFRdn
Tissue	Intensity		Tissue	Intensity		Tissue	Intensity		Tissue	Intensity		Tissue	Intensity
1	8354.34		1	6387.83		1	3658.07		1	11032.5		1	3681.43
2	7211.56		2	7611.47		2	3492.26		2	12858.7		2	3777.69
3	6596.19		3	7797.92		3	3311.31		3	12871.1		3	3609.72
4	7902.74		4	7462.05		4	2536.16		4	11799		4	3825.99
5	7090.28		5	6786.35		5	3307.14		5	12984.8		5	5508.47
6	8457.63		6	7588.01		6	2541.62		6	12714.6		6	5697.3
7	7056.91		7	6491.97		7	3262.86		7	12849.1		7	5734.25
8	6437.07		8	7868.72		8	2600.06		8	11027.3		8	5849.18
Figure 5C, Number of Prospero-positive cells per ommatidial in CantonS vs crosses
CantonS			Elav x spidsRNA			GMR x spidsRNA			GMR x EGFRca			GMR x EGFRdn
Tissue	Prospero positive cells		Tissue	Prospero positive cells		Tissue	Prospero positive cells		Tissue	Prospero positive cells		Tissue	Prospero positive cells
1	1		1	1		1	0		1	3		1	0
2	1		2	1		2	0		2	3		2	0
3	1		3	1		3	0		3	2		3	0
4	1		4	1		4	0		4	4		4	0
5	1		5	1		5	0		5	2		5	0
6	1		6	1		6	0		6	3		6	0
7	1		7	1		7	0		7	3		7	0
8	1		8	1		8	0		8	3		8	0
Figure 5D, Number of EdU-positive cells per 100 cells near morphogenetic furrow in CantonS vs crosses
CantonS			Elav x spidsRNA			GMR x spidsRNA			GMR x EGFRca			GMR x EGFRdn
Tissue	EdU positive cells		Tissue	EdU positive cells		Tissue	EdU positive cells		Tissue	EdU positive cells		Tissue	EdU positive cells
1	93		1	95		1	9		1	20		1	8
2	87		2	91		2	14		2	14		2	13
3	89		3	89		3	11		3	19		3	18
4	82		4	88		4	23		4	17		4	20
5	90		5	88		5	11		5	10		5	7
6	94		6	81		6	8		6	20		6	15
7	81		7	92		7	10		7	21		7	18
8	83		8	86		8	12		8	7		8	2

## Sheet: Supporting Information Figures
The data in the cells highlighted in blue were used to plot the graphs in the manuscript.
Supplementary Figure 3, CantonS vs CantonSxGMRGal4_with/without heatshock, spitz and argos mRNA counts along with spitz/argos ratio
CantonS
Tissue 1
Area (in pixels)	Area (in um2)	* bin (1X1)	* # of stacks (*30)	* step size (*0.3)	Volume (in um3)	Spitz	Argos	Spitz (per 1000um3)	Argos (per 1000um3)	Spitz/Argos
6482	36.6442	36.6442	1099.33	329.798	330	103	45	312.121	136.364	2.28889
4835	27.3334	27.3334	820.001	246	246	78	37	317.073	150.407	2.10811
5830	32.9583	32.9583	988.75	296.625	297	92	41	309.764	138.047	2.2439
4742	26.8076	26.8076	804.229	241.269	241	88	39	365.145	161.826	2.25641
5492	31.0475	31.0475	931.426	279.428	279	97	43	347.67	154.122	2.25581
Average								330.355	148.153	2.23062
Tissue 2
Area (in pixels)	Area (in um2)	* bin (1X1)	* # of stacks (*30)	* step size (*0.3)	Volume (in um3)	Spitz	Argos	Spitz (per 1000um3)	Argos (per 1000um3)	Spitz/Argos
4024	22.7486	22.7486	682.458	204.737	205	64	29	312.195	141.463	2.2069
4294	24.275	24.275	728.249	218.475	218	67	30	307.339	137.615	2.23333
6183	34.9539	34.9539	1048.62	314.585	315	93	42	295.238	133.333	2.21429
5319	30.0695	30.0695	902.086	270.626	271	88	39	324.723	143.911	2.25641
4581	25.8975	25.8975	776.924	233.077	233	74	28	317.597	120.172	2.64286
Average								311.418	135.299	2.31076
Tissue 3
Area (in pixels)	Area (in um2)	* bin (1X1)	* # of stacks (*30)	* step size (*0.3)	Volume (in um3)	Spitz	Argos	Spitz (per 1000um3)	Argos (per 1000um3)	Spitz/Argos
4139	23.3987	23.3987	701.962	210.589	211	66	31	312.796	146.919	2.12903
4581	25.8975	25.8975	776.924	233.077	233	75	34	321.888	145.923	2.20588
5191	29.3459	29.3459	880.378	264.113	264	84	39	318.182	147.727	2.15385
5202	29.4081	29.4081	882.243	264.673	265	79	38	298.113	143.396	2.07895
5419	30.6349	30.6349	919.046	275.714	276	91	37	329.71	134.058	2.45946
Average								316.138	143.605	2.20543
Tissue 4
Area (in pixels)	Area (in um2)	* bin (1X1)	* # of stacks (*30)	* step size (*0.3)	Volume (in um3)	Spitz	Argos	Spitz (per 1000um3)	Argos (per 1000um3)	Spitz/Argos
5334	30.1543	30.1543	904.63	271.389	271	80	37	295.203	136.531	2.16216
6492	36.7008	36.7008	1101.02	330.307	330	100	47	303.03	142.424	2.12766
6410	36.2372	36.2372	1087.12	326.135	326	97	51	297.546	156.442	1.90196
4452	25.1682	25.1682	755.046	226.514	227	76	31	334.802	136.564	2.45161
5429	30.6914	30.6914	920.742	276.223	276	81	35	293.478	126.812	2.31429
Average								304.812	139.755	2.19154
Tissue 5
Area (in pixels)	Area (in um2)	* bin (1X1)	* # of stacks (*30)	* step size (*0.3)	Volume (in um3)	Spitz	Argos	Spitz (per 1000um3)	Argos (per 1000um3)	Spitz/Argos
4992	28.2209	28.2209	846.628	253.988	254	77	38	303.15	149.606	2.02632
4729	26.7341	26.7341	802.024	240.607	241	80	42	331.95	174.274	1.90476
5629	31.822	31.822	954.661	286.398	286	85	39	297.203	136.364	2.17949
4541	25.6713	25.6713	770.14	231.042	231	70	33	303.03	142.857	2.12121
4519	25.547	25.547	766.409	229.923	230	72	30	313.043	130.435	2.4
Average								309.675	146.707	2.12636
Tissue 6
Area (in pixels)	Area (in um2)	* bin (1X1)	* # of stacks (*30)	* step size (*0.3)	Volume (in um3)	Spitz	Argos	Spitz (per 1000um3)	Argos (per 1000um3)	Spitz/Argos
5661	32.0029	32.0029	960.088	288.026	288	89	41	309.028	142.361	2.17073
5619	31.7655	31.7655	952.965	285.89	286	94	44	328.671	153.846	2.13636
5401	30.5331	30.5331	915.993	274.798	275	87	39	316.364	141.818	2.23077
4619	26.1123	26.1123	783.368	235.01	235	71	35	302.128	148.936	2.02857
4013	22.6864	22.6864	680.592	204.178	204	65	30	318.627	147.059	2.16667
Average								314.964	146.804	2.14662
Tissue 7
Area (in pixels)	Area (in um2)	* bin (1X1)	* # of stacks (*30)	* step size (*0.3)	Volume (in um3)	Spitz	Argos	Spitz (per 1000um3)	Argos (per 1000um3)	Spitz/Argos
5193	29.3572	29.3572	880.717	264.215	264	80	39	303.03	147.727	2.05128
4455	25.1851	25.1851	755.554	226.666	227	74	35	325.991	154.185	2.11429
6491	36.6951	36.6951	1100.85	330.256	330	102	47	309.091	142.424	2.17021
4484	25.3491	25.3491	760.473	228.142	228	67	34	293.86	149.123	1.97059
6419	36.2881	36.2881	1088.64	326.593	327	94	44	287.462	134.557	2.13636
Average								303.887	145.603	2.08855
Tissue 8
Area (in pixels)	Area (in um2)	* bin (1X1)	* # of stacks (*30)	* step size (*0.3)	Volume (in um3)	Spitz	Argos	Spitz (per 1000um3)	Argos (per 1000um3)	Spitz/Argos
5193	29.3572	29.3572	880.717	264.215	264	84	40	318.182	151.515	2.1
5461	30.8723	30.8723	926.169	277.851	278	86	39	309.353	140.288	2.20513
4710	26.6267	26.6267	798.802	239.64	240	74	34	308.333	141.667	2.17647
4024	22.7486	22.7486	682.458	204.737	205	67	30	326.829	146.341	2.23333
3996	22.5903	22.5903	677.709	203.313	203	67	31	330.049	152.709	2.16129
Average								318.549	146.504	2.17524
CantonSxGMR_No heatshock
Tissue 1
Area (in pixels)	Area (in um2)	* bin (1X1)	* # of stacks (*30)	* step size (*0.3)	Volume (in um3)	Spitz	Argos	Spitz (per 1000um3)	Argos (per 1000um3)	Spitz/Argos
5492	31.0475	31.0475	931.426	279.428	279	86	41	308.244	146.953	2.09756
4631	26.1801	26.1801	785.403	235.621	236	70	36	296.61	152.542	1.94444
5193	29.3572	29.3572	880.717	264.215	264	76	38	287.879	143.939	2
4811	27.1977	27.1977	815.931	244.779	245	78	40	318.367	163.265	1.95
6491	36.6951	36.6951	1100.85	330.256	330	102	60	309.091	181.818	1.7
Average								304.038	157.704	1.9384
Tissue 2
Area (in pixels)	Area (in um2)	* bin (1X1)	* # of stacks (*30)	* step size (*0.3)	Volume (in um3)	Spitz	Argos	Spitz (per 1000um3)	Argos (per 1000um3)	Spitz/Argos
5531	31.268	31.268	938.041	281.412	281	76	37	270.463	131.673	2.05405
5937	33.5632	33.5632	1006.9	302.069	302	90	41	298.013	135.762	2.19512
5419	30.6349	30.6349	919.046	275.714	276	86	41	311.594	148.551	2.09756
4842	27.3729	27.3729	821.188	246.356	246	77	37	313.008	150.407	2.08108
4619	26.1123	26.1123	783.368	235.01	235	71	35	302.128	148.936	2.02857
Average								299.041	143.066	2.09128
Tissue 3
Area (in pixels)	Area (in um2)	* bin (1X1)	* # of stacks (*30)	* step size (*0.3)	Volume (in um3)	Spitz	Argos	Spitz (per 1000um3)	Argos (per 1000um3)	Spitz/Argos
6194	35.0161	35.0161	1050.48	315.145	315	92	43	292.063	136.508	2.13953
5491	31.0419	31.0419	931.257	279.377	279	89	45	318.996	161.29	1.97778
4719	26.6776	26.6776	800.328	240.098	240	76	34	316.667	141.667	2.23529
6003	33.9363	33.9363	1018.09	305.427	305	95	46	311.475	150.82	2.06522
5826	32.9357	32.9357	988.072	296.422	296	89	42	300.676	141.892	2.11905
Average								307.976	146.435	2.10737
Tissue 4
Area (in pixels)	Area (in um2)	* bin (1X1)	* # of stacks (*30)	* step size (*0.3)	Volume (in um3)	Spitz	Argos	Spitz (per 1000um3)	Argos (per 1000um3)	Spitz/Argos
5428	30.6857	30.6857	920.572	276.172	276	83	40	300.725	144.928	2.075
5428	30.6857	30.6857	920.572	276.172	276	81	41	293.478	148.551	1.97561
3849	21.7593	21.7593	652.779	195.834	196	60	28	306.122	142.857	2.14286
6191	34.9992	34.9992	1049.97	314.992	315	92	44	292.063	139.683	2.09091
6472	36.5877	36.5877	1097.63	329.289	329	95	41	288.754	124.62	2.31707
Average								296.229	140.128	2.12029
Tissue 5
Area (in pixels)	Area (in um2)	* bin (1X1)	* # of stacks (*30)	* step size (*0.3)	Volume (in um3)	Spitz	Argos	Spitz (per 1000um3)	Argos (per 1000um3)	Spitz/Argos
5418	30.6292	30.6292	918.876	275.663	276	87	40	315.217	144.928	2.175
4771	26.9716	26.9716	809.147	242.744	243	76	37	312.757	152.263	2.05405
5482	30.991	30.991	929.73	278.919	279	81	38	290.323	136.201	2.13158
5318	30.0639	30.0639	901.916	270.575	271	84	40	309.963	147.601	2.1
6319	35.7228	35.7228	1071.68	321.505	322	90	43	279.503	133.54	2.09302
Average								301.553	142.907	2.11073
Tissue 6
Area (in pixels)	Area (in um2)	* bin (1X1)	* # of stacks (*30)	* step size (*0.3)	Volume (in um3)	Spitz	Argos	Spitz (per 1000um3)	Argos (per 1000um3)	Spitz/Argos
5191	29.3459	29.3459	880.378	264.113	264	77	36	291.667	136.364	2.13889
5319	30.0695	30.0695	902.086	270.626	271	81	39	298.893	143.911	2.07692
6332	35.7963	35.7963	1073.89	322.166	322	100	45	310.559	139.752	2.22222
5491	31.0419	31.0419	931.257	279.377	279	85	39	304.659	139.785	2.17949
5318	30.0639	30.0639	901.916	270.575	271	83	40	306.273	147.601	2.075
Average								302.41	141.483	2.1385
Tissue 7
Area (in pixels)	Area (in um2)	* bin (1X1)	* # of stacks (*30)	* step size (*0.3)	Volume (in um3)	Spitz	Argos	Spitz (per 1000um3)	Argos (per 1000um3)	Spitz/Argos
5194	29.3629	29.3629	880.886	264.266	264	79	36	299.242	136.364	2.19444
6318	35.7171	35.7171	1071.51	321.454	321	94	45	292.835	140.187	2.08889
5419	30.6349	30.6349	919.046	275.714	276	83	40	300.725	144.928	2.075
5199	29.3911	29.3911	881.734	264.52	265	81	43	305.66	162.264	1.88372
5483	30.9967	30.9967	929.9	278.97	279	87	45	311.828	161.29	1.93333
Average								302.058	149.007	2.03508
Tissue 8
Area (in pixels)	Area (in um2)	* bin (1X1)	* # of stacks (*30)	* step size (*0.3)	Volume (in um3)	Spitz	Argos	Spitz (per 1000um3)	Argos (per 1000um3)	Spitz/Argos
5193	29.3572	29.3572	880.717	264.215	264	80	38	303.03	143.939	2.10526
5318	30.0639	30.0639	901.916	270.575	271	74	35	273.063	129.151	2.11429
4348	24.5802	24.5802	737.407	221.222	221	69	31	312.217	140.271	2.22581
5414	30.6066	30.6066	918.198	275.459	275	85	40	309.091	145.455	2.125
5400	30.5274	30.5274	915.823	274.747	275	84	42	305.455	152.727	2
Average								300.571	142.309	2.11407
CantonSxGMR_14hr heatshock
Tissue 1
Area (in pixels)	Area (in um2)	* bin (1X1)	* # of stacks (*30)	* step size (*0.3)	Volume (in um3)	Spitz	Argos	Spitz (per 1000um3)	Argos (per 1000um3)	Spitz/Argos
6419	36.2881	36.2881	1088.64	326.593	327	98	47	299.694	143.731	2.08511
4932	27.8817	27.8817	836.452	250.936	251	81	40	322.709	159.363	2.025
4226	23.8906	23.8906	716.717	215.015	215	68	31	316.279	144.186	2.19355
5466	30.9006	30.9006	927.017	278.105	278	82	39	294.964	140.288	2.10256
6313	35.6888	35.6888	1070.67	321.2	321	91	45	283.489	140.187	2.02222
Average								303.427	145.551	2.08569
Tissue 2
Area (in pixels)	Area (in um2)	* bin (1X1)	* # of stacks (*30)	* step size (*0.3)	Volume (in um3)	Spitz	Argos	Spitz (per 1000um3)	Argos (per 1000um3)	Spitz/Argos
3189	18.0282	18.0282	540.845	162.253	162	47	23	290.123	141.975	2.04348
6429	36.3446	36.3446	1090.34	327.102	327	89	43	272.171	131.498	2.06977
5429	30.6914	30.6914	920.742	276.223	276	90	43	326.087	155.797	2.09302
6315	35.7002	35.7002	1071	321.301	321	93	47	289.72	146.417	1.97872
5419	30.6349	30.6349	919.046	275.714	276	86	43	311.594	155.797	2
Average								297.939	146.297	2.037
Tissue 3
Area (in pixels)	Area (in um2)	* bin (1X1)	* # of stacks (*30)	* step size (*0.3)	Volume (in um3)	Spitz	Argos	Spitz (per 1000um3)	Argos (per 1000um3)	Spitz/Argos
5419	30.6349	30.6349	919.046	275.714	276	82	41	297.101	148.551	2
5444	30.7762	30.7762	923.286	276.986	277	87	43	314.079	155.235	2.02326
5105	28.8597	28.8597	865.792	259.738	260	77	40	296.154	153.846	1.925
4717	26.6663	26.6663	799.989	239.997	240	76	38	316.667	158.333	2
5429	30.6914	30.6914	920.742	276.223	276	87	41	315.217	148.551	2.12195
Average								307.844	152.903	2.01404
Tissue 4
Area (in pixels)	Area (in um2)	* bin (1X1)	* # of stacks (*30)	* step size (*0.3)	Volume (in um3)	Spitz	Argos	Spitz (per 1000um3)	Argos (per 1000um3)	Spitz/Argos
5319	30.0695	30.0695	902.086	270.626	271	77	35	284.133	129.151	2.2
4318	24.4107	24.4107	732.32	219.696	220	65	31	295.455	140.909	2.09677
5481	30.9854	30.9854	929.561	278.868	279	80	38	286.738	136.201	2.10526
6113	34.5582	34.5582	1036.75	311.024	311	84	41	270.096	131.833	2.04878
5193	29.3572	29.3572	880.717	264.215	264	78	33	295.455	125	2.36364
Average								286.375	132.619	2.16289
Tissue 5
Area (in pixels)	Area (in um2)	* bin (1X1)	* # of stacks (*30)	* step size (*0.3)	Volume (in um3)	Spitz	Argos	Spitz (per 1000um3)	Argos (per 1000um3)	Spitz/Argos
6254	35.3553	35.3553	1060.66	318.198	318	89	40	279.874	125.786	2.225
5323	30.0921	30.0921	902.764	270.829	271	84	41	309.963	151.292	2.04878
4194	23.7097	23.7097	711.29	213.387	213	68	35	319.249	164.319	1.94286
5183	29.3007	29.3007	879.021	263.706	264	76	40	287.879	151.515	1.9
5183	29.3007	29.3007	879.021	263.706	264	80	42	303.03	159.091	1.90476
Average								299.999	150.401	2.00428
Tissue 6
Area (in pixels)	Area (in um2)	* bin (1X1)	* # of stacks (*30)	* step size (*0.3)	Volume (in um3)	Spitz	Argos	Spitz (per 1000um3)	Argos (per 1000um3)	Spitz/Argos
5521	31.2115	31.2115	936.345	280.903	281	87	43	309.609	153.025	2.02326
5618	31.7599	31.7599	952.796	285.839	286	88	41	307.692	143.357	2.14634
5371	30.3635	30.3635	910.905	273.272	273	84	40	307.692	146.52	2.1
5833	32.9753	32.9753	989.259	296.778	297	86	38	289.562	127.946	2.26316
4194	23.7097	23.7097	711.29	213.387	213	67	35	314.554	164.319	1.91429
Average								305.822	147.033	2.08941
Tissue 7
Area (in pixels)	Area (in um2)	* bin (1X1)	* # of stacks (*30)	* step size (*0.3)	Volume (in um3)	Spitz	Argos	Spitz (per 1000um3)	Argos (per 1000um3)	Spitz/Argos
5319	30.0695	30.0695	902.086	270.626	271	84	43	309.963	158.672	1.95349
6492	36.7008	36.7008	1101.02	330.307	330	87	41	263.636	124.242	2.12195
5191	29.3459	29.3459	880.378	264.113	264	78	37	295.455	140.152	2.10811
4319	24.4163	24.4163	732.489	219.747	220	66	31	300	140.909	2.12903
4672	26.4119	26.4119	792.357	237.707	238	74	33	310.924	138.655	2.24242
Average								295.996	140.526	2.111
Tissue 8
Area (in pixels)	Area (in um2)	* bin (1X1)	* # of stacks (*30)	* step size (*0.3)	Volume (in um3)	Spitz	Argos	Spitz (per 1000um3)	Argos (per 1000um3)	Spitz/Argos
5318	30.0639	30.0639	901.916	270.575	271	81	38	298.893	140.221	2.13158
3387	19.1475	19.1475	574.425	172.327	172	49	21	284.884	122.093	2.33333
5429	30.6914	30.6914	920.742	276.223	276	80	41	289.855	148.551	1.95122
5433	30.714	30.714	921.42	276.426	276	87	43	315.217	155.797	2.02326
6143	34.7278	34.7278	1041.83	312.55	313	91	46	290.735	146.965	1.97826
Average								295.917	142.725	2.08353
Supplementary Figure 4, CantonS vs ElavGal4xargosdsRNA cell-type specific spitz and argos mRNA counts
photoreceptor counts
CantonS
Tissue 1
Photoreceptor/ Non-photoreceptor	Area (in pixels)	Area (in um2)	* bin (1X1)	* # of stacks (*12)	* step size (*0.25)	Volume (in um3)	Spitz	Argos	Spitz (per 1000um3)	Argos (per 1000um3)	Spitz/Argos
Photoreceptor	3424	19.3567	19.3567	232.28	58.07	58	70	3	1206.9	51.7241	23.3333
Photoreceptor	3050	17.2424	17.2424	206.908	51.7271	52	74	3	1423.08	57.6923	24.6667
Photoreceptor	3708	20.9622	20.9622	251.546	62.8865	63	74	2	1174.6	31.746	37
Average									1268.19	47.0542	28.3333
Tissue 2
Photoreceptor/ Non-photoreceptor	Area (in pixels)	Area (in um2)	* bin (1X1)	* # of stacks (*12)	* step size (*0.25)	Volume (in um3)	Spitz	Argos	Spitz (per 1000um3)	Argos (per 1000um3)	Spitz/Argos
Photoreceptor	2226	12.5841	12.5841	151.009	37.7523	38	33	1	868.421	26.3158	33
Photoreceptor	1419	8.02193	8.02193	96.2632	24.0658	24	35	1	1458.33	41.6667	35
Photoreceptor	2097	11.8548	11.8548	142.258	35.5645	36	29	2	805.556	55.5556	14.5
Average									1044.1	41.1793	27.5
Tissue 3
Photoreceptor/ Non-photoreceptor	Area (in pixels)	Area (in um2)	* bin (1X1)	* # of stacks (*12)	* step size (*0.25)	Volume (in um3)	Spitz	Argos	Spitz (per 1000um3)	Argos (per 1000um3)	Spitz/Argos
Photoreceptor	1365	7.71666	7.71666	92.5999	23.15	23	26	1	1130.43	43.4783	26
Photoreceptor	1588	8.97733	8.97733	107.728	26.932	27	29	1	1074.07	37.037	29
Photoreceptor	1547	8.74555	8.74555	104.947	26.2366	26	27	1	1038.46	38.4615	27
Average									1080.99	39.6589	27.3333
Tissue 4
Photoreceptor/ Non-photoreceptor	Area (in pixels)	Area (in um2)	* bin (1X1)	* # of stacks (*12)	* step size (*0.25)	Volume (in um3)	Spitz	Argos	Spitz (per 1000um3)	Argos (per 1000um3)	Spitz/Argos
Photoreceptor	5626	31.8051	31.8051	381.661	95.4152	95	131	12	1378.95	126.316	10.9167
Photoreceptor	4579	25.8861	25.8861	310.634	77.6584	78	94	11	1205.13	141.026	8.54545
Photoreceptor	3393	19.1814	19.1814	230.177	57.5442	58	59	10	1017.24	172.414	5.9
Average									1200.44	146.585	8.45404
Tissue 5
Photoreceptor/ Non-photoreceptor	Area (in pixels)	Area (in um2)	* bin (1X1)	* # of stacks (*12)	* step size (*0.25)	Volume (in um3)	Spitz	Argos	Spitz (per 1000um3)	Argos (per 1000um3)	Spitz/Argos
Photoreceptor	1844	10.4246	10.4246	125.095	31.2737	31	47	2	1516.13	64.5161	23.5
Photoreceptor	2182	12.3353	12.3353	148.024	37.006	37	44	2	1189.19	54.0541	22
Photoreceptor	2073	11.7191	11.7191	140.63	35.1574	35	47	2	1342.86	57.1429	23.5
Average									1349.39	58.571	23
Tissue 6
Photoreceptor/ Non-photoreceptor	Area (in pixels)	Area (in um2)	* bin (1X1)	* # of stacks (*12)	* step size (*0.25)	Volume (in um3)	Spitz	Argos	Spitz (per 1000um3)	Argos (per 1000um3)	Spitz/Argos
Photoreceptor	2922	16.5187	16.5187	198.225	49.5562	50	68	2	1360	40	34
Photoreceptor	2761	15.6086	15.6086	187.303	46.8257	47	71	2	1510.64	42.5532	35.5
Photoreceptor	2634	14.8906	14.8906	178.687	44.6718	45	78	2	1733.33	44.4444	39
Average									1534.66	42.3325	36.1667
Tissue 7
Photoreceptor/ Non-photoreceptor	Area (in pixels)	Area (in um2)	* bin (1X1)	* # of stacks (*12)	* step size (*0.25)	Volume (in um3)	Spitz	Argos	Spitz (per 1000um3)	Argos (per 1000um3)	Spitz/Argos
Photoreceptor	2812	15.8969	15.8969	190.763	47.6907	48	61	2	1270.83	41.6667	30.5
Photoreceptor	1816	10.2663	10.2663	123.195	30.7988	31	50	1	1612.9	32.2581	50
Photoreceptor	2072	11.7135	11.7135	140.562	35.1405	35	48	2	1371.43	57.1429	24
Average									1418.39	43.6892	34.8333
Tissue 8
Photoreceptor/ Non-photoreceptor	Area (in pixels)	Area (in um2)	* bin (1X1)	* # of stacks (*12)	* step size (*0.25)	Volume (in um3)	Spitz	Argos	Spitz (per 1000um3)	Argos (per 1000um3)	Spitz/Argos
Photoreceptor	2108	11.917	11.917	143.004	35.751	36	52	2	1444.44	55.5556	26
Photoreceptor	2793	15.7895	15.7895	189.474	47.3684	47	43	1	914.894	21.2766	43
Photoreceptor	1885	10.6563	10.6563	127.876	31.969	32	51	2	1593.75	62.5	25.5
Average									1317.7	46.4441	31.5
Tissue 9
Photoreceptor/ Non-photoreceptor	Area (in pixels)	Area (in um2)	* bin (1X1)	* # of stacks (*12)	* step size (*0.25)	Volume (in um3)	Spitz	Argos	Spitz (per 1000um3)	Argos (per 1000um3)	Spitz/Argos
Photoreceptor	2245	12.6915	12.6915	152.298	38.0745	38	44	2	1157.89	52.6316	22
Photoreceptor	2169	12.2619	12.2619	147.142	36.7856	37	39	1	1054.05	27.027	39
Photoreceptor	2987	16.8862	16.8862	202.634	50.6586	51	46	1	901.961	19.6078	46
Average									1037.97	33.0888	35.6667
ElavGal4xargosdsRNA
Tissue 1
Photoreceptor/ Non-photoreceptor	Area (in pixels)	Area (in um2)	* bin (1X1)	* # of stacks (*12)	* step size (*0.25)	Volume (in um3)	Spitz	Argos	Spitz (per 1000um3)	Argos (per 1000um3)	Spitz/Argos
Photoreceptor	2063	11.6626	11.6626	139.951	34.9878	35	70	3	2000	85.7143	23.3333
Photoreceptor	2175	12.2958	12.2958	147.549	36.8873	37	74	3	2000	81.0811	24.6667
Photoreceptor	1962	11.0916	11.0916	133.1	33.2749	33	74	2	2242.42	60.6061	37
Average									2080.81	75.8005	28.3333
Tissue 2
Photoreceptor/ Non-photoreceptor	Area (in pixels)	Area (in um2)	* bin (1X1)	* # of stacks (*12)	* step size (*0.25)	Volume (in um3)	Spitz	Argos	Spitz (per 1000um3)	Argos (per 1000um3)	Spitz/Argos
Photoreceptor	1549	8.75685	8.75685	105.082	26.2706	26	33	1	1269.23	38.4615	33
Photoreceptor	1264	7.14568	7.14568	85.7482	21.4371	21	35	1	1666.67	47.619	35
Photoreceptor	1904	10.7638	10.7638	129.165	32.2913	32	29	2	906.25	62.5	14.5
Average									1280.72	49.5269	27.5
Tissue 3
Photoreceptor/ Non-photoreceptor	Area (in pixels)	Area (in um2)	* bin (1X1)	* # of stacks (*12)	* step size (*0.25)	Volume (in um3)	Spitz	Argos	Spitz (per 1000um3)	Argos (per 1000um3)	Spitz/Argos
Photoreceptor	1864	10.5376	10.5376	126.451	31.6129	32	26	1	812.5	31.25	26
Photoreceptor	1755	9.92142	9.92142	119.057	29.7643	30	29	1	966.667	33.3333	29
Photoreceptor	1632	9.22607	9.22607	110.713	27.6782	28	27	1	964.286	35.7143	27
Average									914.484	33.4325	27.3333
Tissue 4
Photoreceptor/ Non-photoreceptor	Area (in pixels)	Area (in um2)	* bin (1X1)	* # of stacks (*12)	* step size (*0.25)	Volume (in um3)	Spitz	Argos	Spitz (per 1000um3)	Argos (per 1000um3)	Spitz/Argos
Photoreceptor	1659	9.37871	9.37871	112.545	28.1361	28	131	12	4678.57	428.571	10.9167
Photoreceptor	1528	8.63814	8.63814	103.658	25.9144	26	94	11	3615.38	423.077	8.54545
Photoreceptor	1960	11.0803	11.0803	132.964	33.241	33	59	10	1787.88	303.03	5.9
Average									3360.61	384.893	8.45404
Tissue 5
Photoreceptor/ Non-photoreceptor	Area (in pixels)	Area (in um2)	* bin (1X1)	* # of stacks (*12)	* step size (*0.25)	Volume (in um3)	Spitz	Argos	Spitz (per 1000um3)	Argos (per 1000um3)	Spitz/Argos
Photoreceptor	1465	8.28198	8.28198	99.3838	24.8459	25	47	2	1880	80	23.5
Photoreceptor	2091	11.8209	11.8209	141.851	35.4627	35	44	2	1257.14	57.1429	22
Photoreceptor	2264	12.7989	12.7989	153.587	38.3967	38	47	2	1236.84	52.6316	23.5
Average									1457.99	63.2581	23
Tissue 6
Photoreceptor/ Non-photoreceptor	Area (in pixels)	Area (in um2)	* bin (1X1)	* # of stacks (*12)	* step size (*0.25)	Volume (in um3)	Spitz	Argos	Spitz (per 1000um3)	Argos (per 1000um3)	Spitz/Argos
Photoreceptor	1803	10.1928	10.1928	122.313	30.5783	31	68	2	2193.55	64.5161	34
Photoreceptor	1625	9.1865	9.1865	110.238	27.5595	28	71	2	2535.71	71.4286	35.5
Photoreceptor	1289	7.28701	7.28701	87.4442	21.861	22	78	2	3545.45	90.9091	39
Average									2758.24	75.6179	36.1667
Tissue 7
Photoreceptor/ Non-photoreceptor	Area (in pixels)	Area (in um2)	* bin (1X1)	* # of stacks (*12)	* step size (*0.25)	Volume (in um3)	Spitz	Argos	Spitz (per 1000um3)	Argos (per 1000um3)	Spitz/Argos
Photoreceptor	1497	8.46289	8.46289	101.555	25.3887	25	61	2	2440	80	30.5
Photoreceptor	1823	10.3058	10.3058	123.67	30.9175	31	50	1	1612.9	32.2581	50
Photoreceptor	1532	8.66075	8.66075	103.929	25.9822	26	48	2	1846.15	76.9231	24
Average									1966.35	63.0604	34.8333
Tissue 8
Photoreceptor/ Non-photoreceptor	Area (in pixels)	Area (in um2)	* bin (1X1)	* # of stacks (*12)	* step size (*0.25)	Volume (in um3)	Spitz	Argos	Spitz (per 1000um3)	Argos (per 1000um3)	Spitz/Argos
Photoreceptor	1093	6.17898	6.17898	74.1478	18.5369	19	52	2	2736.84	105.263	26
Photoreceptor	1374	7.76754	7.76754	93.2105	23.3026	23	43	1	1869.57	43.4783	43
Photoreceptor	1158	6.54644	6.54644	78.5573	19.6393	20	51	2	2550	100	25.5
Average									2385.47	82.9138	31.5
Tissue 9
Photoreceptor/ Non-photoreceptor	Area (in pixels)	Area (in um2)	* bin (1X1)	* # of stacks (*12)	* step size (*0.25)	Volume (in um3)	Spitz	Argos	Spitz (per 1000um3)	Argos (per 1000um3)	Spitz/Argos
Photoreceptor	1743	9.85358	9.85358	118.243	29.5607	30	44	2	1466.67	66.6667	22
Photoreceptor	1711	9.67268	9.67268	116.072	29.018	29	39	1	1344.83	34.4828	39
Photoreceptor	1957	11.0634	11.0634	132.76	33.1901	33	46	1	1393.94	30.303	46
Average									1401.81	43.8175	35.6667
non-photoreceptor counts
CantonS
Tissue 1
Photoreceptor/ Non-photoreceptor	Area (in pixels)	Area (in um2)	* bin (1X1)	* # of stacks (*12)	* step size (*0.25)	Volume (in um3)	Spitz	Argos	Spitz (per 1000um3)	Argos (per 1000um3)	Spitz/Argos
Non-photoreceptor	1928	10.8994	10.8994	130.793	32.6983	33	6	30	181.818	909.091	0.2
Non-photoreceptor	1652	9.33914	9.33914	112.07	28.0174	28	7	26	250	928.571	0.269231
Non-photoreceptor	1036	5.85675	5.85675	70.281	17.5702	18	7	23	388.889	1277.78	0.304348
Average									273.569	1038.48	0.25786
Tissue 2
Photoreceptor/ Non-photoreceptor	Area (in pixels)	Area (in um2)	* bin (1X1)	* # of stacks (*12)	* step size (*0.25)	Volume (in um3)	Spitz	Argos	Spitz (per 1000um3)	Argos (per 1000um3)	Spitz/Argos
Non-photoreceptor	1408	7.95975	7.95975	95.517	23.8792	24	7	26	291.667	1083.33	0.269231
Non-photoreceptor	1904	10.7638	10.7638	129.165	32.2913	32	5	29	156.25	906.25	0.172414
Non-photoreceptor	1683	9.51439	9.51439	114.173	28.5432	29	6	28	206.897	965.517	0.214286
Average									218.271	985.034	0.218643
Tissue 3
Photoreceptor/ Non-photoreceptor	Area (in pixels)	Area (in um2)	* bin (1X1)	* # of stacks (*12)	* step size (*0.25)	Volume (in um3)	Spitz	Argos	Spitz (per 1000um3)	Argos (per 1000um3)	Spitz/Argos
Non-photoreceptor	1147	6.48426	6.48426	77.8111	19.4528	19	1	28	52.6316	1473.68	0.0357143
Non-photoreceptor	1329	7.51314	7.51314	90.1577	22.5394	23	1	30	43.4783	1304.35	0.0333333
Non-photoreceptor	1074	6.07157	6.07157	72.8588	18.2147	18	1	25	55.5556	1388.89	0.04
Average									50.5551	1388.97	0.0363492
Tissue 4
Photoreceptor/ Non-photoreceptor	Area (in pixels)	Area (in um2)	* bin (1X1)	* # of stacks (*12)	* step size (*0.25)	Volume (in um3)	Spitz	Argos	Spitz (per 1000um3)	Argos (per 1000um3)	Spitz/Argos
Non-photoreceptor	2097	11.8548	11.8548	142.258	35.5645	36	7	36	194.444	1000	0.194444
Non-photoreceptor	1972	11.1482	11.1482	133.778	33.4445	33	5	39	151.515	1181.82	0.128205
Non-photoreceptor	1269	7.17395	7.17395	86.0874	21.5218	22	7	33	318.182	1500	0.212121
Average									221.38	1227.27	0.178257
Tissue 5
Photoreceptor/ Non-photoreceptor	Area (in pixels)	Area (in um2)	* bin (1X1)	* # of stacks (*12)	* step size (*0.25)	Volume (in um3)	Spitz	Argos	Spitz (per 1000um3)	Argos (per 1000um3)	Spitz/Argos
Non-photoreceptor	1005	5.6815	5.6815	68.178	17.0445	17	4	24	235.294	1411.76	0.166667
Non-photoreceptor	980	5.54017	5.54017	66.482	16.6205	17	3	21	176.471	1235.29	0.142857
Non-photoreceptor	861	4.86743	4.86743	58.4092	14.6023	15	3	20	200	1333.33	0.15
Average									203.922	1326.8	0.153175
Tissue 6
Photoreceptor/ Non-photoreceptor	Area (in pixels)	Area (in um2)	* bin (1X1)	* # of stacks (*12)	* step size (*0.25)	Volume (in um3)	Spitz	Argos	Spitz (per 1000um3)	Argos (per 1000um3)	Spitz/Argos
Non-photoreceptor	1719	9.7179	9.7179	116.615	29.1537	29	2	27	68.9655	931.034	0.0740741
Non-photoreceptor	1375	7.77319	7.77319	93.2783	23.3196	23	1	21	43.4783	913.043	0.047619
Non-photoreceptor	1147	6.48426	6.48426	77.8111	19.4528	19	1	23	52.6316	1210.53	0.0434783
Average									55.0251	1018.2	0.0550571
Tissue 7
Photoreceptor/ Non-photoreceptor	Area (in pixels)	Area (in um2)	* bin (1X1)	* # of stacks (*12)	* step size (*0.25)	Volume (in um3)	Spitz	Argos	Spitz (per 1000um3)	Argos (per 1000um3)	Spitz/Argos
Non-photoreceptor	919	5.19532	5.19532	62.3438	15.586	16	2	13	125	812.5	0.153846
Non-photoreceptor	1021	5.77195	5.77195	69.2634	17.3158	17	3	18	176.471	1058.82	0.166667
Non-photoreceptor	837	4.73175	4.73175	56.7811	14.1953	14	2	15	142.857	1071.43	0.133333
Average									148.109	980.917	0.151282
Tissue 8
Photoreceptor/ Non-photoreceptor	Area (in pixels)	Area (in um2)	* bin (1X1)	* # of stacks (*12)	* step size (*0.25)	Volume (in um3)	Spitz	Argos	Spitz (per 1000um3)	Argos (per 1000um3)	Spitz/Argos
Non-photoreceptor	1266	7.15699	7.15699	85.8839	21.471	21	6	18	285.714	857.143	0.333333
Non-photoreceptor	1328	7.50749	7.50749	90.0899	22.5225	23	4	19	173.913	826.087	0.210526
Non-photoreceptor	1170	6.61428	6.61428	79.3714	19.8428	20	3	23	150	1150	0.130435
Average									203.209	944.41	0.224765
Tissue 9
Photoreceptor/ Non-photoreceptor	Area (in pixels)	Area (in um2)	* bin (1X1)	* # of stacks (*12)	* step size (*0.25)	Volume (in um3)	Spitz	Argos	Spitz (per 1000um3)	Argos (per 1000um3)	Spitz/Argos
Non-photoreceptor	1180	6.67081	6.67081	80.0497	20.0124	20	1	18	50	900	0.0555556
Non-photoreceptor	1257	7.10611	7.10611	85.2733	21.3183	21	1	19	47.619	904.762	0.0526316
Non-photoreceptor	1398	7.90322	7.90322	94.8386	23.7097	24	1	22	41.6667	916.667	0.0454545
Average									46.4286	907.143	0.0512139
ElavGal4xargosdsRNA
Tissue 1
Photoreceptor/ Non-photoreceptor	Area (in pixels)	Area (in um2)	* bin (1X1)	* # of stacks (*12)	* step size (*0.25)	Volume (in um3)	Spitz	Argos	Spitz (per 1000um3)	Argos (per 1000um3)	Spitz/Argos
Non-photoreceptor	1274	7.20222	7.20222	86.4266	21.6066	22	7	34	318.182	1545.45	0.205882
Non-photoreceptor	1128	6.37684	6.37684	76.5221	19.1305	19	9	27	473.684	1421.05	0.333333
Non-photoreceptor	1350	7.63186	7.63186	91.5823	22.8956	23	7	26	304.348	1130.43	0.269231
Average									365.405	1365.65	0.269482
Tissue 2
Photoreceptor/ Non-photoreceptor	Area (in pixels)	Area (in um2)	* bin (1X1)	* # of stacks (*12)	* step size (*0.25)	Volume (in um3)	Spitz	Argos	Spitz (per 1000um3)	Argos (per 1000um3)	Spitz/Argos
Non-photoreceptor	1537	8.68902	8.68902	104.268	26.067	26	7	26	269.231	1000	0.269231
Non-photoreceptor	1472	8.32156	8.32156	99.8587	24.9647	25	9	35	360	1400	0.257143
Non-photoreceptor	1796	10.1532	10.1532	121.838	30.4596	30	6	29	200	966.667	0.206897
Average									276.41	1122.22	0.244423
Tissue 3
Photoreceptor/ Non-photoreceptor	Area (in pixels)	Area (in um2)	* bin (1X1)	* # of stacks (*12)	* step size (*0.25)	Volume (in um3)	Spitz	Argos	Spitz (per 1000um3)	Argos (per 1000um3)	Spitz/Argos
Non-photoreceptor	1492	8.43462	8.43462	101.215	25.3039	25	6	32	240	1280	0.1875
Non-photoreceptor	1204	6.80649	6.80649	81.6779	20.4195	20	6	28	300	1400	0.214286
Non-photoreceptor	1729	9.77444	9.77444	117.293	29.3233	29	8	29	275.862	1000	0.275862
Average									271.954	1226.67	0.225883
Tissue 4
Photoreceptor/ Non-photoreceptor	Area (in pixels)	Area (in um2)	* bin (1X1)	* # of stacks (*12)	* step size (*0.25)	Volume (in um3)	Spitz	Argos	Spitz (per 1000um3)	Argos (per 1000um3)	Spitz/Argos
Non-photoreceptor	1669	9.43524	9.43524	113.223	28.3057	28	7	41	250	1464.29	0.170732
Non-photoreceptor	1307	7.38877	7.38877	88.6653	22.1663	22	10	46	454.545	2090.91	0.217391
Non-photoreceptor	1134	6.41076	6.41076	76.9292	19.2323	19	11	43	578.947	2263.16	0.255814
Average									427.831	1939.45	0.214646
Tissue 5
Photoreceptor/ Non-photoreceptor	Area (in pixels)	Area (in um2)	* bin (1X1)	* # of stacks (*12)	* step size (*0.25)	Volume (in um3)	Spitz	Argos	Spitz (per 1000um3)	Argos (per 1000um3)	Spitz/Argos
Non-photoreceptor	1649	9.32218	9.32218	111.866	27.9665	28	13	34	464.286	1214.29	0.382353
Non-photoreceptor	1492	8.43462	8.43462	101.215	25.3039	25	11	39	440	1560	0.282051
Non-photoreceptor	1277	7.21918	7.21918	86.6301	21.6575	22	10	35	454.545	1590.91	0.285714
Average									452.944	1455.06	0.316706
Tissue 6
Photoreceptor/ Non-photoreceptor	Area (in pixels)	Area (in um2)	* bin (1X1)	* # of stacks (*12)	* step size (*0.25)	Volume (in um3)	Spitz	Argos	Spitz (per 1000um3)	Argos (per 1000um3)	Spitz/Argos
Non-photoreceptor	1623	9.17519	9.17519	110.102	27.5256	28	7	23	250	821.429	0.304348
Non-photoreceptor	1336	7.55272	7.55272	90.6326	22.6581	23	6	21	260.87	913.043	0.285714
Non-photoreceptor	1824	10.3115	10.3115	123.738	30.9345	31	10	18	322.581	580.645	0.555556
Average									277.817	771.706	0.381873
Tissue 7
Photoreceptor/ Non-photoreceptor	Area (in pixels)	Area (in um2)	* bin (1X1)	* # of stacks (*12)	* step size (*0.25)	Volume (in um3)	Spitz	Argos	Spitz (per 1000um3)	Argos (per 1000um3)	Spitz/Argos
Non-photoreceptor	1739	9.83097	9.83097	117.972	29.4929	29	14	42	482.759	1448.28	0.333333
Non-photoreceptor	1484	8.38939	8.38939	100.673	25.1682	25	14	32	560	1280	0.4375
Non-photoreceptor	1329	7.51314	7.51314	90.1577	22.5394	23	13	30	565.217	1304.35	0.433333
Average									535.992	1344.21	0.401389
Tissue 8
Photoreceptor/ Non-photoreceptor	Area (in pixels)	Area (in um2)	* bin (1X1)	* # of stacks (*12)	* step size (*0.25)	Volume (in um3)	Spitz	Argos	Spitz (per 1000um3)	Argos (per 1000um3)	Spitz/Argos
Non-photoreceptor	1649	9.32218	9.32218	111.866	27.9665	28	8	31	285.714	1107.14	0.258065
Non-photoreceptor	1398	7.90322	7.90322	94.8386	23.7097	24	6	24	250	1000	0.25
Non-photoreceptor	1749	9.8875	9.8875	118.65	29.6625	30	11	37	366.667	1233.33	0.297297
Average									300.794	1113.49	0.268454
Tissue 9
Photoreceptor/ Non-photoreceptor	Area (in pixels)	Area (in um2)	* bin (1X1)	* # of stacks (*12)	* step size (*0.25)	Volume (in um3)	Spitz	Argos	Spitz (per 1000um3)	Argos (per 1000um3)	Spitz/Argos
Non-photoreceptor	1649	9.32218	9.32218	111.866	27.9665	28	7	26	250	928.571	0.269231
Non-photoreceptor	1346	7.60925	7.60925	91.311	22.8277	23	9	31	391.304	1347.83	0.290323
Non-photoreceptor	1843	10.4189	10.4189	125.027	31.2567	31	10	30	322.581	967.742	0.333333
Average									321.295	1081.38	0.297629
Supplementary Figure 5, CantonS vs ElavGal4xUASargos, fullfield spitz and argos mRNA counts along with spitz/argos ratio
CantonS
Tissue 1
Area (in pixels)	Area (in um2)	* bin (1X1)	* # of stacks (*30)	* step size (*0.3)	Volume (in um3)	Argos	Spitz	Argos/1000um3	Spitz/1000um3	Spitz/Argos
4165	23.5457	23.5457	706.371	211.911	212	27	60	127.358	283.019	2.22222
5792	32.7435	32.7435	982.305	294.692	295	38	84	128.814	284.746	2.21053
4867	27.5143	27.5143	825.428	247.628	248	31	71	125	286.29	2.29032
4684	26.4797	26.4797	794.392	238.318	239	28	64	117.155	267.782	2.28571
Average								124.582	280.459	2.2522
Tissue 2
Area (in pixels)	Area (in um2)	* bin (1X1)	* # of stacks (*30)	* step size (*0.3)	Volume (in um3)	Argos	Spitz	Argos/1000um3	Spitz/1000um3	Spitz/Argos
5763	32.5796	32.5796	977.387	293.216	294	37	78	125.85	265.306	2.10811
6673	37.724	37.724	1131.72	339.516	340	41	89	120.588	261.765	2.17073
7163	40.4941	40.4941	1214.82	364.447	365	44	99	120.548	271.233	2.25
8208	46.4017	46.4017	1392.05	417.615	418	50	110	119.617	263.158	2.2
Average								121.651	265.365	2.18221
Tissue 3
Area (in pixels)	Area (in um2)	* bin (1X1)	* # of stacks (*30)	* step size (*0.3)	Volume (in um3)	Argos	Spitz	Argos/1000um3	Spitz/1000um3	Spitz/Argos
6244	35.2988	35.2988	1058.96	317.689	318	38	88	119.497	276.73	2.31579
5834	32.9809	32.9809	989.428	296.829	297	37	81	124.579	272.727	2.18919
7524	42.5349	42.5349	1276.05	382.814	383	47	106	122.715	276.762	2.25532
6824	38.5776	38.5776	1157.33	347.199	348	44	99	126.437	284.483	2.25
Average								123.307	277.675	2.25257
Tissue 4
Area (in pixels)	Area (in um2)	* bin (1X1)	* # of stacks (*30)	* step size (*0.3)	Volume (in um3)	Argos	Spitz	Argos/1000um3	Spitz/1000um3	Spitz/Argos
5724	32.3591	32.3591	970.773	291.232	292	35	74	119.863	253.425	2.11429
6294	35.5814	35.5814	1067.44	320.233	321	41	90	127.726	280.374	2.19512
7483	42.3031	42.3031	1269.09	380.728	381	48	104	125.984	272.966	2.16667
7492	42.354	42.354	1270.62	381.186	382	43	94	112.565	246.073	2.18605
Average								121.535	263.209	2.16553
Tissue 5
Area (in pixels)	Area (in um2)	* bin (1X1)	* # of stacks (*30)	* step size (*0.3)	Volume (in um3)	Argos	Spitz	Argos/1000um3	Spitz/1000um3	Spitz/Argos
5946	33.6141	33.6141	1008.42	302.527	303	36	76	118.812	250.825	2.11111
6238	35.2649	35.2649	1057.95	317.384	318	40	81	125.786	254.717	2.025
6834	38.6342	38.6342	1159.03	347.708	348	42	88	120.69	252.874	2.09524
5344	30.2109	30.2109	906.326	271.898	272	34	76	125	279.412	2.23529
Average								122.572	259.457	2.11666
Tissue 6
Area (in pixels)	Area (in um2)	* bin (1X1)	* # of stacks (*30)	* step size (*0.3)	Volume (in um3)	Argos	Spitz	Argos/1000um3	Spitz/1000um3	Spitz/Argos
7254	41.0085	41.0085	1230.26	369.077	370	43	91	116.216	245.946	2.11628
7843	44.3383	44.3383	1330.15	399.045	400	48	101	120	252.5	2.10417
6219	35.1574	35.1574	1054.72	316.417	317	39	85	123.028	268.139	2.17949
6028	34.0777	34.0777	1022.33	306.699	307	37	77	120.521	250.814	2.08108
Average								119.941	254.35	2.12025
Tissue 7
Area (in pixels)	Area (in um2)	* bin (1X1)	* # of stacks (*30)	* step size (*0.3)	Volume (in um3)	Argos	Spitz	Argos/1000um3	Spitz/1000um3	Spitz/Argos
5375	30.3861	30.3861	911.583	273.475	274	34	76	124.088	277.372	2.23529
6683	37.7805	37.7805	1133.42	340.025	341	40	84	117.302	246.334	2.1
7207	40.7428	40.7428	1222.29	366.686	367	45	95	122.616	258.856	2.11111
6483	36.6499	36.6499	1099.5	329.849	330	37	79	112.121	239.394	2.13514
Average								119.032	255.489	2.14539
Tissue 8
Area (in pixels)	Area (in um2)	* bin (1X1)	* # of stacks (*30)	* step size (*0.3)	Volume (in um3)	Argos	Spitz	Argos/1000um3	Spitz/1000um3	Spitz/Argos
5935	33.5519	33.5519	1006.56	301.967	302	35	79	115.894	261.589	2.25714
6832	38.6229	38.6229	1158.69	347.606	348	43	94	123.563	270.115	2.18605
6189	34.9878	34.9878	1049.64	314.891	315	38	84	120.635	266.667	2.21053
7068	39.957	39.957	1198.71	359.613	360	47	102	130.556	283.333	2.17021
Average								122.662	270.426	2.20598
Elav Gal4 x UAS argos
Tissue 1
Area (in pixels)	Area (in um2)	* bin (1X1)	* # of stacks (*30)	* step size (*0.3)	Volume (in um3)	Argos	Spitz	Argos/1000um3	Spitz/1000um3	Spitz/Argos
4139	23.3987	23.3987	701.962	210.589	211	57	86	270.142	407.583	1.50877
4792	27.0903	27.0903	812.708	243.813	244	58	91	237.705	372.951	1.56897
4809	27.1864	27.1864	815.592	244.677	245	61	91	248.98	371.429	1.4918
4189	23.6814	23.6814	710.442	213.132	214	58	84	271.028	392.523	1.44828
Average								256.964	386.121	1.50445
Tissue 2
Area (in pixels)	Area (in um2)	* bin (1X1)	* # of stacks (*30)	* step size (*0.3)	Volume (in um3)	Argos	Spitz	Argos/1000um3	Spitz/1000um3	Spitz/Argos
5679	32.1047	32.1047	963.141	288.942	289	62	86	214.533	297.578	1.3871
6070	34.3151	34.3151	1029.45	308.836	309	69	97	223.301	313.916	1.4058
6136	34.6882	34.6882	1040.65	312.194	313	74	99	236.422	316.294	1.33784
6028	34.0777	34.0777	1022.33	306.699	307	70	101	228.013	328.99	1.44286
Average								225.567	314.194	1.3934
Tissue 3
Area (in pixels)	Area (in um2)	* bin (1X1)	* # of stacks (*30)	* step size (*0.3)	Volume (in um3)	Argos	Spitz	Argos/1000um3	Spitz/1000um3	Spitz/Argos
6424	36.3164	36.3164	1089.49	326.847	327	58	88	177.37	269.113	1.51724
5348	30.2335	30.2335	907.004	272.101	273	67	91	245.421	333.333	1.35821
5542	31.3302	31.3302	939.906	281.972	282	67	96	237.589	340.426	1.43284
5284	29.8717	29.8717	896.15	268.845	269	64	99	237.918	368.03	1.54688
Average								224.575	327.725	1.46379
Tissue 4
Area (in pixels)	Area (in um2)	* bin (1X1)	* # of stacks (*30)	* step size (*0.3)	Volume (in um3)	Argos	Spitz	Argos/1000um3	Spitz/1000um3	Spitz/Argos
5227	29.5494	29.5494	886.483	265.945	266	65	94	244.361	353.383	1.44615
5214	29.4759	29.4759	884.278	265.284	266	71	100	266.917	375.94	1.40845
5483	30.9967	30.9967	929.9	278.97	279	68	104	243.728	372.76	1.52941
6142	34.7221	34.7221	1041.66	312.499	313	73	94	233.227	300.319	1.28767
Average								247.058	350.601	1.41792
Tissue 5
Area (in pixels)	Area (in um2)	* bin (1X1)	* # of stacks (*30)	* step size (*0.3)	Volume (in um3)	Argos	Spitz	Argos/1000um3	Spitz/1000um3	Spitz/Argos
4941	27.9326	27.9326	837.978	251.394	252	71	96	281.746	380.952	1.35211
4208	23.7888	23.7888	713.664	214.099	215	68	91	316.279	423.256	1.33824
4834	27.3277	27.3277	819.832	245.949	246	72	88	292.683	357.724	1.22222
4744	26.8189	26.8189	804.568	241.37	242	74	96	305.785	396.694	1.2973
Average								299.123	389.656	1.30247
Tissue 6
Area (in pixels)	Area (in um2)	* bin (1X1)	* # of stacks (*30)	* step size (*0.3)	Volume (in um3)	Argos	Spitz	Argos/1000um3	Spitz/1000um3	Spitz/Argos
6444	36.4294	36.4294	1092.88	327.865	328	83	91	253.049	277.439	1.09639
4837	27.3447	27.3447	820.34	246.102	247	98	101	396.761	408.907	1.03061
4121	23.297	23.297	698.909	209.673	210	63	85	300	404.762	1.34921
5028	28.4244	28.4244	852.733	255.82	256	53	77	207.031	300.781	1.45283
Average								289.21	347.972	1.23226
Tissue 7
Area (in pixels)	Area (in um2)	* bin (1X1)	* # of stacks (*30)	* step size (*0.3)	Volume (in um3)	Argos	Spitz	Argos/1000um3	Spitz/1000um3	Spitz/Argos
5375	30.3861	30.3861	911.583	273.475	274	64	96	233.577	350.365	1.5
5653	31.9577	31.9577	958.731	287.619	288	70	104	243.056	361.111	1.48571
6170	34.8804	34.8804	1046.41	313.924	314	65	95	207.006	302.548	1.46154
4833	27.3221	27.3221	819.662	245.899	246	67	99	272.358	402.439	1.47761
Average								238.999	354.116	1.48122
Tissue 8
Area (in pixels)	Area (in um2)	* bin (1X1)	* # of stacks (*30)	* step size (*0.3)	Volume (in um3)	Argos	Spitz	Argos/1000um3	Spitz/1000um3	Spitz/Argos
5935	33.5519	33.5519	1006.56	301.967	302	69	99	228.477	327.815	1.43478
4857	27.4577	27.4577	823.732	247.12	248	73	104	294.355	419.355	1.42466
5781	32.6813	32.6813	980.44	294.132	295	68	94	230.508	318.644	1.38235
6008	33.9646	33.9646	1018.94	305.681	306	67	102	218.954	333.333	1.52239
Average								243.074	349.787	1.44105
Supplementary Figure 6, CantonS vs GMRGal4xspitz dsRNA vs ElavGal4xspitz dsRNA dpERK mean intensities
CantonS			Elav_spidsRNA			GMR_spidsRNA
Area	Mean intensity		Area	Mean intensity		Area	Mean intensity
320.945	9317.26		320.945	6456.52		320.945	1688.08
320.945	9680.5		320.945	5392.56		320.945	3009.24
320.945	7892.66		320.945	6219.17		320.945	2622.72
320.945	8949.93		320.945	5387.67		320.945	2751.75
320.945	8807.07		320.945	7190.06		320.945	3285.79
320.945	9560.98		320.945	5664.87		320.945	2736.03
